# Supplementary material for: A medullary centre for lapping in mice
Source: Nat Commun. 2021 Nov 2;12:6307. doi: 10.1038/s41467-021-26275-y (PMC8563905; doi:10.1038/s41467-021-26275-y)
Supplement: Supplementary file 8 — Source Data [file 41467_2021_26275_MOESM8_ESM.zip]

Archive with 257 entries (238 files):
- source data/1D,2H,5B,5SC.xlsx
- source data/Figure4A/
- source data/Figure4A/IRT26L_20190911_UNIL_PW_05_PS_0050_1_opto_pulse.npy
- source data/Figure4A/IRT26L_20190911_UNIL_PW_05_PS_0050_1_whole_jaw.npy
- source data/Figure4A/IRT26L_20190911_UNIL_PW_05_PS_0050_1_whole_tongue.npy
- source data/Figure4B/
- source data/Figure4B/PVCOCHR3L_20190916_UNIR_PW_05_PS_0050_1_opto_pulse.npy
- source data/Figure4B/PVCOCHR3L_20190916_UNIR_PW_05_PS_0050_1_whole_jaw.npy
- source data/Figure4C/
- source data/Figure4C/IRT_26_20190827_UNIL_PW_05_PS_0100_1_opto_pulse.npy
- source data/Figure4C/IRT_26_20190827_UNIL_PW_05_PS_0100_1_whole_jaw.npy
- source data/Figure4C/IRT_26_20190827_UNIL_PW_05_PS_0100_1_whole_tongue.npy
- source data/Figure4C/IRT_26_20190827_UNIL_PW_05_PS_0200_1_opto_pulse.npy
- source data/Figure4C/IRT_26_20190827_UNIL_PW_05_PS_0200_1_whole_jaw.npy
- source data/Figure4C/IRT_26_20190827_UNIL_PW_05_PS_0200_1_whole_tongue.npy
- source data/Figure4C/IRT_26_20190827_UNIL_PW_05_PS_0300_1_opto_pulse.npy
- source data/Figure4C/IRT_26_20190827_UNIL_PW_05_PS_0300_1_whole_jaw.npy
- source data/Figure4C/IRT_26_20190827_UNIL_PW_05_PS_0300_1_whole_tongue.npy
- source data/Figure4C/IRT_26_20190827_UNIL_PW_05_PS_0400_1_opto_pulse.npy
- source data/Figure4C/IRT_26_20190827_UNIL_PW_05_PS_0400_1_whole_jaw.npy
- source data/Figure4C/IRT_26_20190827_UNIL_PW_05_PS_0400_1_whole_tongue.npy
- source data/Figure4C/IRT_26_20190827_UNIL_PW_05_PS_1000_1_opto_pulse.npy
- source data/Figure4C/IRT_26_20190827_UNIL_PW_05_PS_1000_1_whole_jaw.npy
- source data/Figure4C/IRT_26_20190827_UNIL_PW_05_PS_1000_1_whole_tongue.npy
- source data/Figure4D/
- source data/Figure4D/PVCOCHR3L_20190916_UNIR_PW_05_PS_1000_1_opto_pulse.npy
- source data/Figure4D/PVCOCHR3L_20190916_UNIR_PW_05_PS_1000_1_whole_jaw.npy
- source data/Figure4F/
- source data/Figure4F/CZ983_20201221_6_tongue_sensor.npy
- source data/Figure4F/CZ983_20201221_6_whole_jaw.npy
- source data/Figure4F/CZ983_20201221_6_whole_photometry.npy
- source data/Figure4F/CZ983_20201221_6_whole_tongue.npy
- source data/Figure4G/
- source data/Figure4G/CZ983/
- source data/Figure4G/CZ983/CZ983_20200121_1_tongue_sensor_animation.npy
- source data/Figure4G/CZ983/CZ983_20200121_1_whole_photometry_animation.npy
- source data/Figure4G/CZ983/CZ983_20200121_2_tongue_sensor_animation.npy
- source data/Figure4G/CZ983/CZ983_20200121_2_whole_photometry_animation.npy
- source data/Figure4G/CZ983/CZ983_20200121_3_tongue_sensor_animation.npy
- source data/Figure4G/CZ983/CZ983_20200121_3_whole_photometry_animation.npy
- source data/Figure4G/CZ983/CZ983_20200121_4_tongue_sensor_animation.npy
- source data/Figure4G/CZ983/CZ983_20200121_4_whole_photometry_animation.npy
- source data/Figure4G/CZ983/CZ983_20200121_5_tongue_sensor_animation.npy
- source data/Figure4G/CZ983/CZ983_20200121_5_whole_photometry_animation.npy
- source data/Figure4G/CZ983/CZ983_20200121_6_tongue_sensor_animation.npy
- source data/Figure4G/CZ983/CZ983_20200121_6_whole_photometry_animation.npy
- source data/Figure4G/CZ983/CZ983_20201215_1_tongue_sensor_animation.npy
- source data/Figure4G/CZ983/CZ983_20201215_1_whole_photometry_animation.npy
- source data/Figure4G/CZ983/CZ983_20201215_2_tongue_sensor_animation.npy
- source data/Figure4G/CZ983/CZ983_20201215_2_whole_photometry_animation.npy
- source data/Figure4G/CZ983/CZ983_20201215_3_tongue_sensor_animation.npy
- source data/Figure4G/CZ983/CZ983_20201215_3_whole_photometry_animation.npy
- source data/Figure4G/CZ983/CZ983_20201215_4_tongue_sensor_animation.npy
- source data/Figure4G/CZ983/CZ983_20201215_4_whole_photometry_animation.npy
- source data/Figure4G/CZ983/CZ983_20201215_5_tongue_sensor_animation.npy
- source data/Figure4G/CZ983/CZ983_20201215_5_whole_photometry_animation.npy
- source data/Figure4G/CZ983/CZ983_20201218_1_tongue_sensor_animation.npy
- source data/Figure4G/CZ983/CZ983_20201218_1_whole_photometry_animation.npy
- source data/Figure4G/CZ983/CZ983_20201218_2_tongue_sensor_animation.npy
- source data/Figure4G/CZ983/CZ983_20201218_2_whole_photometry_animation.npy
- source data/Figure4G/CZ983/CZ983_20201218_3_tongue_sensor_animation.npy
- source data/Figure4G/CZ983/CZ983_20201218_3_whole_photometry_animation.npy
- source data/Figure4G/CZ983/CZ983_20201218_4_tongue_sensor_animation.npy
- source data/Figure4G/CZ983/CZ983_20201218_4_whole_photometry_animation.npy
- source data/Figure4G/CZ983/CZ983_20201218_5_tongue_sensor_animation.npy
- source data/Figure4G/CZ983/CZ983_20201218_5_whole_photometry_animation.npy
- source data/FigureS5A/
- source data/FigureS5A/IRT_26_100ms_200ms_train_IRT_26_20190911_UNIL_PW_05_TR_0100_0200_1000_1_opto_pulse.npy
- source data/FigureS5A/IRT_26_100ms_200ms_train_IRT_26_20190911_UNIL_PW_05_TR_0100_0200_1000_1_whole_jaw.npy
- source data/FigureS5A/IRT_26_100ms_200ms_train_IRT_26_20190911_UNIL_PW_05_TR_0100_0200_1000_1_whole_tongue.npy
- source data/FigureS5A/IRT_26_100ms_50ms_train_IRT_26_20190911_UNIL_PW_05_TR_0100_0050_1000_1.DAT_opto_pulse.npy
- source data/FigureS5A/IRT_26_100ms_50ms_train_IRT_26_20190911_UNIL_PW_05_TR_0100_0050_1000_1.DAT_whole_jaw.npy
- source data/FigureS5A/IRT_26_100ms_50ms_train_IRT_26_20190911_UNIL_PW_05_TR_0100_0050_1000_1.DAT_whole_tongue.npy
- source data/FigureS5A/IRT_26_100ms_train_IRT_26_20190911_UNIL_PW_05_TR_0100_0100_1000_1.DAT_opto_pulse.npy
- source data/FigureS5A/IRT_26_100ms_train_IRT_26_20190911_UNIL_PW_05_TR_0100_0100_1000_1.DAT_whole_jaw.npy
- source data/FigureS5A/IRT_26_100ms_train_IRT_26_20190911_UNIL_PW_05_TR_0100_0100_1000_1.DAT_whole_tongue.npy
- source data/FigureS5B/
- source data/FigureS5B/CZ990_20201130_2_opto_pulse.npy
- source data/FigureS5B/CZ990_20201130_2_whole_jaw.npy
- source data/FigureS5B/CZ990_20201130_2_whole_tongue.npy
- source data/FigureS5B/CZ990_20201130_3_opto_pulse.npy
- source data/FigureS5B/CZ990_20201130_3_whole_jaw.npy
- source data/FigureS5B/CZ990_20201130_3_whole_tongue.npy
- source data/FigureS5B/CZ990_20201130_4_opto_pulse.npy
- source data/FigureS5B/CZ990_20201130_4_whole_jaw.npy
- source data/FigureS5B/CZ990_20201130_4_whole_tongue.npy
- source data/FigureS5B/CZ990_20201212_1_opto_pulse.npy
- source data/FigureS5B/CZ990_20201212_1_whole_jaw.npy
- source data/FigureS5B/CZ990_20201212_1_whole_tongue.npy
- source data/FigureS5B/IRT_26_20190911_UNIL_PW_05_PS_1000_1_opto_pulse.npy
- source data/FigureS5B/IRT_26_20190911_UNIL_PW_05_PS_1000_1_whole_jaw.npy
- source data/FigureS5B/IRT_26_20190911_UNIL_PW_05_PS_1000_1_whole_tongue.npy
- source data/FigureS5B/IRT_COCHR_DA208_20200221_UNIR_PW_20_PS_1000_1_opto_pulse.npy
- source data/FigureS5B/IRT_COCHR_DA208_20200221_UNIR_PW_20_PS_1000_1_whole_jaw.npy
- source data/FigureS5B/IRT_COCHR_DA208_20200221_UNIR_PW_20_PS_1000_1_whole_tongue.npy
- source data/FigureS5B/IRT_DA_196_20200224_UNIR_PW_02_PS_1000_1_opto_pulse.npy
- source data/FigureS5B/IRT_DA_196_20200224_UNIR_PW_02_PS_1000_1_whole_jaw.npy
- source data/FigureS5B/IRT_DA_196_20200224_UNIR_PW_02_PS_1000_1_whole_tongue.npy
- source data/FigureS5B/IRT_DA_196_20200224_UNIR_PW_02_PS_1000_2_opto_pulse.npy
- source data/FigureS5B/IRT_DA_196_20200224_UNIR_PW_02_PS_1000_2_whole_jaw.npy
- source data/FigureS5B/IRT_DA_196_20200224_UNIR_PW_02_PS_1000_2_whole_tongue.npy
- source data/FigureS5C/
- source data/FigureS5C/CZ990_20201130_2_tongue_frequency_c.npy
- source data/FigureS5C/CZ990_20201130_3_tongue_frequency_c.npy
- source data/FigureS5C/CZ990_20201130_4_tongue_frequency_c.npy
- source data/FigureS5C/IRT_26_20190911_UNIL_PW_05_PS_1000_1_tongue_frequency_c.npy
- source data/FigureS5C/IRT_26_20190911_UNIL_PW_05_PS_1000_3_tongue_frequency_c.npy
- source data/FigureS5C/IRT_COCHR_DA208_20200221_UNIR_PW_20_PS_1000_1_tongue_frequency_c.npy
- source data/FigureS5C/IRT_DA_196_20200224_UNIR_PW_02_PS_1000_1_tongue_frequency_c.npy
- source data/FigureS5C/IRT_DA_196_20200224_UNIR_PW_02_PS_1000_2_tongue_frequency_c.npy
- source data/FigureS5D/
- source data/FigureS5D/PVCOCHR2L_20190909_UNIR_PW_05_PS_1000_1_opto_pulse.npy
- source data/FigureS5D/PVCOCHR2L_20190909_UNIR_PW_05_PS_1000_1_whole_jaw.npy
- source data/FigureS5D/PVCOCHR3L_20190916_UNIR_PW_05_PS_1000_1_opto_pulse.npy
- source data/FigureS5D/PVCOCHR3L_20190916_UNIR_PW_05_PS_1000_1_whole_jaw.npy
- source data/FigureS5D/PVCOCHR4L_20190909_UNIL_PW_05_PS_1000_1_opto_pulse.npy
- source data/FigureS5D/PVCOCHR4L_20190909_UNIL_PW_05_PS_1000_1_whole_jaw.npy
- source data/FigureS5D/PVCOCHR5L_20190916_UNIR_PW_20_PS_1000_1_opto_pulse.npy
- source data/FigureS5D/PVCOCHR5L_20190916_UNIR_PW_20_PS_1000_1_whole_jaw.npy
- source data/FigureS5E/
- source data/FigureS5E/CZ983/
- source data/FigureS5E/CZ983/CZ983_20200121_1_tongue_sensor_animation.npy
- source data/FigureS5E/CZ983/CZ983_20200121_1_whole_photometry_animation.npy
- source data/FigureS5E/CZ983/CZ983_20200121_2_tongue_sensor_animation.npy
- source data/FigureS5E/CZ983/CZ983_20200121_2_whole_photometry_animation.npy
- source data/FigureS5E/CZ983/CZ983_20200121_3_tongue_sensor_animation.npy
- source data/FigureS5E/CZ983/CZ983_20200121_3_whole_photometry_animation.npy
- source data/FigureS5E/CZ983/CZ983_20200121_4_tongue_sensor_animation.npy
- source data/FigureS5E/CZ983/CZ983_20200121_4_whole_photometry_animation.npy
- source data/FigureS5E/CZ983/CZ983_20200121_5_tongue_sensor_animation.npy
- source data/FigureS5E/CZ983/CZ983_20200121_5_whole_photometry_animation.npy
- source data/FigureS5E/CZ983/CZ983_20200121_6_tongue_sensor_animation.npy
- source data/FigureS5E/CZ983/CZ983_20200121_6_whole_photometry_animation.npy
- source data/FigureS5E/CZ983/CZ983_20201215_1_tongue_sensor_animation.npy
- source data/FigureS5E/CZ983/CZ983_20201215_1_whole_photometry_animation.npy
- source data/FigureS5E/CZ983/CZ983_20201215_2_tongue_sensor_animation.npy
- source data/FigureS5E/CZ983/CZ983_20201215_2_whole_photometry_animation.npy
- source data/FigureS5E/CZ983/CZ983_20201215_3_tongue_sensor_animation.npy
- source data/FigureS5E/CZ983/CZ983_20201215_3_whole_photometry_animation.npy
- source data/FigureS5E/CZ983/CZ983_20201215_4_tongue_sensor_animation.npy
- source data/FigureS5E/CZ983/CZ983_20201215_4_whole_photometry_animation.npy
- source data/FigureS5E/CZ983/CZ983_20201215_5_tongue_sensor_animation.npy
- source data/FigureS5E/CZ983/CZ983_20201215_5_whole_photometry_animation.npy
- source data/FigureS5E/CZ983/CZ983_20201218_1_tongue_sensor_animation.npy
- source data/FigureS5E/CZ983/CZ983_20201218_1_whole_photometry_animation.npy
- source data/FigureS5E/CZ983/CZ983_20201218_2_tongue_sensor_animation.npy
- source data/FigureS5E/CZ983/CZ983_20201218_2_whole_photometry_animation.npy
- source data/FigureS5E/CZ983/CZ983_20201218_3_tongue_sensor_animation.npy
- source data/FigureS5E/CZ983/CZ983_20201218_3_whole_photometry_animation.npy
- source data/FigureS5E/CZ983/CZ983_20201218_4_tongue_sensor_animation.npy
- source data/FigureS5E/CZ983/CZ983_20201218_4_whole_photometry_animation.npy
- source data/FigureS5E/CZ983/CZ983_20201218_5_tongue_sensor_animation.npy
- source data/FigureS5E/CZ983/CZ983_20201218_5_whole_photometry_animation.npy
- source data/FigureS5E/CZ993/
- source data/FigureS5E/CZ993/CZ993_20201104_02_tongue_sensor_animation.npy
- source data/FigureS5E/CZ993/CZ993_20201104_02_whole_photometry_animation.npy
- source data/FigureS5E/CZ993/CZ993_20201104_04_tongue_sensor_animation.npy
- source data/FigureS5E/CZ993/CZ993_20201104_04_whole_photometry_animation.npy
- source data/FigureS5E/CZ993/CZ993_20201104_05_tongue_sensor_animation.npy
- source data/FigureS5E/CZ993/CZ993_20201104_05_whole_photometry_animation.npy
- source data/FigureS5E/CZ993/CZ993_20201113_1_tongue_sensor_animation.npy
- source data/FigureS5E/CZ993/CZ993_20201113_1_whole_photometry_animation.npy
- source data/FigureS5E/CZ993/CZ993_20201117_2_tongue_sensor_animation.npy
- source data/FigureS5E/CZ993/CZ993_20201117_2_whole_photometry_animation.npy
- source data/FigureS5E/CZ993/CZ993_20201117_3_tongue_sensor_animation.npy
- source data/FigureS5E/CZ993/CZ993_20201117_3_whole_photometry_animation.npy
- source data/FigureS5E/CZ993/CZ993_20201117_5_tongue_sensor_animation.npy
- source data/FigureS5E/CZ993/CZ993_20201117_5_whole_photometry_animation.npy
- source data/FigureS5E/CZ993/CZ993_20201117_6_tongue_sensor_animation.npy
- source data/FigureS5E/CZ993/CZ993_20201117_6_whole_photometry_animation.npy
- source data/FigureS5E/CZ993/CZ993_20201119_1_tongue_sensor_animation.npy
- source data/FigureS5E/CZ993/CZ993_20201119_1_whole_photometry_animation.npy
- source data/FigureS5E/CZ993/CZ993_20201119_2_tongue_sensor_animation.npy
- source data/FigureS5E/CZ993/CZ993_20201119_2_whole_photometry_animation.npy
- source data/FigureS5E/CZ993/CZ993_20201119_4_tongue_sensor_animation.npy
- source data/FigureS5E/CZ993/CZ993_20201119_4_whole_photometry_animation.npy
- source data/FigureS5E/CZ993/CZ993_20201122_1_tongue_sensor_animation.npy
- source data/FigureS5E/CZ993/CZ993_20201122_1_whole_photometry_animation.npy
- source data/FigureS5E/CZ993/CZ993_20201122_3_tongue_sensor_animation.npy
- source data/FigureS5E/CZ993/CZ993_20201122_3_whole_photometry_animation.npy
- source data/FigureS5E/CZ993/CZ993_20201122_4_tongue_sensor_animation.npy
- source data/FigureS5E/CZ993/CZ993_20201122_4_whole_photometry_animation.npy
- source data/FigureS5E/DF011/
- source data/FigureS5E/DF011/DF011_20201102_2_tongue_sensor_animation.npy
- source data/FigureS5E/DF011/DF011_20201102_2_whole_photometry_animation.npy
- source data/FigureS5E/DF011/DF011_20201104_1_tongue_sensor_animation.npy
- source data/FigureS5E/DF011/DF011_20201104_1_whole_photometry_animation.npy
- source data/FigureS5E/DF011/DF011_20201104_2_tongue_sensor_animation.npy
- source data/FigureS5E/DF011/DF011_20201104_2_whole_photometry_animation.npy
- source data/FigureS5E/DF011/DF011_20201104_4_tongue_sensor_animation.npy
- source data/FigureS5E/DF011/DF011_20201104_4_whole_photometry_animation.npy
- source data/FigureS5E/DF011/DF011_20201117_1_tongue_sensor_animation.npy
- source data/FigureS5E/DF011/DF011_20201117_1_whole_photometry_animation.npy
- source data/FigureS5E/DF011/DF011_20201117_2_tongue_sensor_animation.npy
- source data/FigureS5E/DF011/DF011_20201117_2_whole_photometry_animation.npy
- source data/FigureS5E/DF011/DF011_20201117_3_tongue_sensor_animation.npy
- source data/FigureS5E/DF011/DF011_20201117_3_whole_photometry_animation.npy
- source data/FigureS5E/DF011/DF011_20201117_4_tongue_sensor_animation.npy
- source data/FigureS5E/DF011/DF011_20201117_4_whole_photometry_animation.npy
- source data/FigureS5E/DF011/DF011_20201117_5_tongue_sensor_animation.npy
- source data/FigureS5E/DF011/DF011_20201117_5_whole_photometry_animation.npy
- source data/FigureS5E/DF011/DF011_20201119_1_tongue_sensor_animation.npy
- source data/FigureS5E/DF011/DF011_20201119_1_whole_photometry_animation.npy
- source data/FigureS5E/DF011/DF011_20201119_2_tongue_sensor_animation.npy
- source data/FigureS5E/DF011/DF011_20201119_2_whole_photometry_animation.npy
- source data/FigureS5E/DF011/DF011_20201119_3_tongue_sensor_animation.npy
- source data/FigureS5E/DF011/DF011_20201119_3_whole_photometry_animation.npy
- source data/FigureS5E/DF011/DF011_20201119_4_tongue_sensor_animation.npy
- source data/FigureS5E/DF011/DF011_20201119_4_whole_photometry_animation.npy
- source data/FigureS5E/DF011/DF011_20201119_5_tongue_sensor_animation.npy
- source data/FigureS5E/DF011/DF011_20201119_5_whole_photometry_animation.npy
- source data/FigureS5E/DF011/DF011_20201122_2_tongue_sensor_animation.npy
- source data/FigureS5E/DF011/DF011_20201122_2_whole_photometry_animation.npy
- source data/FigureS5E/DF011/DF011_20201122_3_tongue_sensor_animation.npy
- source data/FigureS5E/DF011/DF011_20201122_3_whole_photometry_animation.npy
- source data/FigureS5E/DF012/
- source data/FigureS5E/DF012/DF012_20201102_tongue_sensor_animation.npy
- source data/FigureS5E/DF012/DF012_20201102_whole_photometry_animation.npy
- source data/FigureS5E/DF012/DF012_20201104_2_tongue_sensor_animation.npy
- source data/FigureS5E/DF012/DF012_20201104_2_whole_photometry_animation.npy
- source data/FigureS5E/DF012/DF012_20201104_4_tongue_sensor_animation.npy
- source data/FigureS5E/DF012/DF012_20201104_4_whole_photometry_animation.npy
- source data/FigureS5E/DF012/DF012_20201104_5_tongue_sensor_animation.npy
- source data/FigureS5E/DF012/DF012_20201104_5_whole_photometry_animation.npy
- source data/FigureS5E/DF012/DF012_20201110_3_tongue_sensor_animation.npy
- source data/FigureS5E/DF012/DF012_20201110_3_whole_photometry_animation.npy
- source data/FigureS5E/DF012/DF012_20201110_5_tongue_sensor_animation.npy
- source data/FigureS5E/DF012/DF012_20201110_5_whole_photometry_animation.npy
- source data/FigureS5E/DF012/DF012_20201113_1_tongue_sensor_animation.npy
- source data/FigureS5E/DF012/DF012_20201113_1_whole_photometry_animation.npy
- source data/FigureS5E/DF012/DF012_20201113_4_tongue_sensor_animation.npy
- source data/FigureS5E/DF012/DF012_20201113_4_whole_photometry_animation.npy
- source data/FigureS5E/DF012/DF012_20201113_5_tongue_sensor_animation.npy
- source data/FigureS5E/DF012/DF012_20201113_5_whole_photometry_animation.npy
- source data/FigureS5E/DF012/DF012_20201113_6_tongue_sensor_animation.npy
- source data/FigureS5E/DF012/DF012_20201113_6_whole_photometry_animation.npy
- source data/FigureS5E/DF012/DF012_20201118_1_tongue_sensor_animation.npy
- source data/FigureS5E/DF012/DF012_20201118_1_whole_photometry_animation.npy
- source data/FigureS5E/DF012/DF012_20201118_2_tongue_sensor_animation.npy
- source data/FigureS5E/DF012/DF012_20201118_2_whole_photometry_animation.npy
- source data/FigureS5E/DF012/DF012_20201118_3_tongue_sensor_animation.npy
- source data/FigureS5E/DF012/DF012_20201118_3_whole_photometry_animation.npy
- source data/MovieS1/
- source data/MovieS1/IRT_26_20190911_UNIL_PW_05_PS_1000_1_opto_pulse_animation.npy
- source data/MovieS1/IRT_26_20190911_UNIL_PW_05_PS_1000_1_opto_trigger_animation.npy
- source data/MovieS1/IRT_26_20190911_UNIL_PW_05_PS_1000_1_whole_jaw_animation.npy
- source data/MovieS1/IRT_26_20190911_UNIL_PW_05_PS_1000_1_whole_tongue_animation.npy
- source data/MovieS2/
- source data/MovieS2/PV_COCHR_3_20190916_UNIR_PW_05_PS_1000_1_opto_pulse_animation.npy
- source data/MovieS2/PV_COCHR_3_20190916_UNIR_PW_05_PS_1000_1_opto_trigger_animation.npy
- source data/MovieS2/PV_COCHR_3_20190916_UNIR_PW_05_PS_1000_1_whole_jaw_animation.npy
- source data/MovieS3/
- source data/MovieS3/CZ983_20201221_6_jaw_trigger_animation.npy
- source data/MovieS3/CZ983_20201221_6_tongue_sensor_animation.npy
- source data/MovieS3/CZ983_20201221_6_whole_jaw_animation.npy
- source data/MovieS3/CZ983_20201221_6_whole_photometry_animation.npy
- source data/MovieS3/CZ983_20201221_6_whole_tongue_animation.npy
