# Supplementary material for: A medullary centre for lapping in mice
Source: Nat Commun. 2021 Nov 2;12:6307. doi: 10.1038/s41467-021-26275-y (PMC8563905; doi:10.1038/s41467-021-26275-y)
Supplement: Supplementary file 8 — Source Data [file 41467_2021_26275_MOESM8_ESM.zip › source data/1D,2H,5B,5SC.xlsx]

## Sheet: Figure1D
Animal	Irt premotor p2b-	Irt premotor p2b+	Irt premotor total	percentage p2b+
#08-10
Region 6	5	22	27
Region 5	10	28	38
Region 4	8	38	46
Region 3	3	35	38
Total	26	123	149	0.825503
#14-1
Region 4	2	14	16
Region 3	9	17	26
Region 5	7	11	18
Region 2	7	11	18
Total	25	53	78	0.679487
#02-1
Region 11	4	24	28
Region 15	10	4	14
Region 8	5	21	26
Region 14	4	10	14
Region 10	7	21	28
Region 12	8	26	34
Region 13	7	16	23
Total	45	122	167	0.730539
#02-7
Region 8	1	5	6
Region 4	3	10	13
Region 2	3	3	6
Region 7	4	10	14
Region 5	5	8	13
Region 6	4	9	13
Region 3	4	4	8
Total	24	49	73	0.671233
Grand total	120	347	467
Average	30	86.75	116.75	0.726691
SD	10.0333	41.3148	48.2381	0.0709048
SEM	5.01664	20.6574	24.1191	0.0354524
n=4
Squarert(n)	2

## Sheet: Figure2H
	p2b+ lmx1b-	p2b+ lmx1b-	total	Percentage
Animal #1
slice
C2R9	114	3	117
C2R10	172	4	176
C2R11	196	0	196
C2R12	194	0	194
C2R13	222	6	228
C2R14	266	9	275
C2R15	193	5	198
total	1357	27	1384	0.980491
Animal #2
slice
C2R9	131	1	132
C2R10	179	3	182
C2R11	166	0	166
C2R12	200	2	202
C2R13	201	3	204
C3R1	199	3	202
C3R2	154	6	160
total	1230	18	1248	0.985577
Animal #3
slice
C2R2	119	3	122
C2R3	148	3	151
C2R4	204	5	209
C2R5	245	5	250
C2R6	236	6	242
C2R7	229	4	233
C2R8	196	5	201
total	1377	31	1408	0.977983
Grand total	3964	76	4040
Average	1321.33	25.3333	1346.67	0.98135
SD	79.7266	6.65833	86.2863	0.00386919
SEM	46.0302	3.84419	49.8174	0.00223388
Squarert(n)	1.73205

## Sheet: Figure5B
Mouse1					Mouse2					Mouse3					Mouse1					Mouse2					Mouse3
Input voxel coordinate (ABA)	x	y	z	region		x	y	z	region		x	y	z	region		Seed / Input	x	y	z		Seed / Input	x	y	z		Seed / Input	x	y	z
	184	39	178	arbor vitae		253	63	163	arbor vitae		182	105	66	Accessory facial motor nucleus		Seed	257.835	24.7901	105.339		Seed	259.959	28.6737	97.8773		Seed	261.983	29.94	99.1047
	181	38	185	arbor vitae		174	45	172	arbor vitae		330	382	152	Agranular insular area dorsal part layer 5		Seed	257.684	24.6563	109.321		Seed	270.116	28.6586	86.2351		Seed	267.677	30.3097	98.1311
	180	39	179	arbor vitae		174	45	174	arbor vitae		182	42	183	arbor vitae		Seed	264.8	25.143	102.669		Seed	272.246	28.7529	85.7383		Seed	254.732	29.7323	96.7143
	171	44	198	arbor vitae		171	50	170	arbor vitae		180	43	171	arbor vitae		Seed	254.179	32.7324	85.6275		Seed	267.779	35.4258	105.008		Seed	272.792	30.9329	93.2431
	175	44	193	arbor vitae		321	62	147	arbor vitae		182	43	169	arbor vitae		Seed	258.45	32.4411	99.0118		Seed	269.492	35.48	104.177		Seed	271.411	30.7935	94.1655
	177	44	196	arbor vitae		324	62	155	arbor vitae		183	43	171	arbor vitae		Seed	256.486	32.058	108.034		Seed	272.339	35.3806	99.0149		Seed	251.559	28.7734	107.639
	180	51	187	arbor vitae		326	96	151	arbor vitae		185	43	167	arbor vitae		Seed	262.575	32.6428	97.7573		Seed	273.399	35.6812	103.825		Seed	251.496	28.2112	115.347
	308	56	167	arbor vitae		331	285	96	Caudoputamen		187	43	169	arbor vitae		Seed	265.832	33.2369	84.0032		Seed	267.831	35.1819	100.085		Seed	267.822	35.5073	90.0639
	322	56	176	arbor vitae		337	286	106	Caudoputamen		189	44	167	arbor vitae		Seed	201.135	36.134	106.791		Seed	264.064	35.1202	103.061		Seed	269.83	35.6379	89.7178
	328	57	165	arbor vitae		335	289	101	Caudoputamen		166	45	189	arbor vitae		Seed	224.5	36.9694	108.705		Seed	262.366	35.0492	103.54		Seed	264.148	35.0917	93.1342
	313	63	177	arbor vitae		334	289	95	Caudoputamen		258	51	185	arbor vitae		Seed	256.824	38.2282	108.327		Seed	260.343	34.7105	99.0432		Seed	261.595	34.7329	96.2317
	320	82	152	arbor vitae		322	288	94	Central amygdalar nucleus		166	50	177	arbor vitae		Seed	254.908	38.4298	100.24		Seed	280.044	34.508	73.0075		Seed	262.567	34.5961	98.8224
	340	271	114	Caudoputamen		268	114	201	Cuneiform nucleus		168	50	179	arbor vitae		Seed	269.977	38.8725	104.293		Seed	265.182	35.2085	103.575		Seed	259.83	34.2662	101.389
	340	277	114	Caudoputamen		324	72	160	Dentate nucleus		172	50	175	arbor vitae		Seed	257.069	38.6595	95.9426		Seed	277.141	35.4553	95.1423		Seed	260.659	34.3083	101.409
	343	293	105	Caudoputamen		320	72	159	Dentate nucleus		320	84	147	arbor vitae		Seed	259.974	38.8804	92.7438		Seed	253.287	34.4868	102.461		Seed	256.694	34.2263	99.667
	260	89	164	Central lobule		329	78	157	Dentate nucleus		322	84	150	arbor vitae		Seed	252.346	38.5387	94.143		Seed	252.899	41.0042	114.075		Seed	255.676	34.1985	99.3132
	186	32	190	Copula pyramidis		325	84	149	Dentate nucleus		322	85	146	arbor vitae		Seed	263.596	39.0031	93.2386		Seed	257.018	41.3228	115.829		Seed	252.354	34.0107	99.4958
	182	32	185	Copula pyramidis		334	85	154	Dentate nucleus		321	85	145	arbor vitae		Seed	265.533	39.4838	81.3188		Seed	256.465	41.1356	112.715		Seed	263.286	34.0743	106.541
	174	38	180	Copula pyramidis		325	90	149	Dentate nucleus		319	85	143	arbor vitae		Seed	253.464	38.7584	88.9587		Seed	263.651	41.4607	111.174		Seed	264.16	34.1043	106.76
	270	112	200	Cuneiform nucleus		326	90	151	Dentate nucleus		320	84	147	arbor vitae		Seed	265.248	39.3997	83.4657		Seed	257.248	40.6817	102.787		Seed	259.022	33.7813	107.491
	271	113	198	Cuneiform nucleus		329	90	144	Dentate nucleus		322	84	150	arbor vitae		Seed	261.455	39.1137	87.5698		Seed	262.938	40.6508	95.8173		Seed	259.382	33.8664	106.578
	271	113	194	Cuneiform nucleus		331	90	142	Dentate nucleus		322	85	146	arbor vitae		Seed	262.359	39.1427	87.7425		Seed	264.178	40.8129	97.6654		Seed	246.667	32.327	118.594
	271	119	185	Cuneiform nucleus		-1	66	163	Error		321	85	145	arbor vitae		Seed	259.305	39.0129	88.0964		Seed	264.911	40.728	95.1538		Seed	250.915	32.8184	114.896
	277	127	182	Cuneiform nucleus		296	27	122	Error		319	85	143	arbor vitae		Seed	263.574	39.4019	81.508		Seed	265.076	40.7702	95.8116		Seed	251.505	32.8626	114.713
	177	44	202	Declive (VI)		298	171	63	Error		324	90	140	arbor vitae		Seed	284.184	39.5389	100.804		Seed	267.421	41.0008	97.7923		Seed	251.853	32.9483	113.784
	180	44	203	Declive (VI)		52	58	284	Error		119	78	165	arbor vitae		Seed	266.584	39.7027	76.0837		Seed	267.019	41.007	98.3636		Seed	258.537	33.6386	109.108
	185	44	197	Declive (VI)		295	103	59	Facial motor nucleus		115	86	158	arbor vitae		Seed	265.905	39.2517	88.5536		Seed	263.646	41.1567	105.116		Seed	257.856	33.6541	108.4
	329	76	158	Dentate nucleus		178	45	174	Fastigial nucleus		118	86	159	arbor vitae		Seed	265.003	39.197	89.1401		Seed	268.478	41.4727	106.023		Seed	256.408	33.2477	112.956
	325	82	161	Dentate nucleus		191	51	168	Fastigial nucleus		119	86	165	arbor vitae		Seed	267.565	39.4317	85.1479		Seed	272.903	41.2022	95.6885		Seed	257.542	33.3053	112.984
	329	82	152	Dentate nucleus		183	55	169	Fastigial nucleus		123	86	164	arbor vitae		Seed	251.846	44.5647	97.7173		Seed	274.762	41.1568	92.7058		Seed	258.495	33.232	114.686
	320	82	154	Dentate nucleus		197	55	60	Gigantocellular reticular nucleus		124	86	164	arbor vitae		Seed	256.343	44.9251	92.2269		Seed	266.514	40.5968	90.7482		Seed	260.251	33.45	112.951
	322	82	156	Dentate nucleus		200	56	68	Gigantocellular reticular nucleus		127	87	164	arbor vitae		Seed	263.925	45.12	95.0828		Seed	266.043	40.4755	88.8527		Seed	254.89	33.3639	110.254
	331	82	163	Dentate nucleus		208	36	74	Gigantocellular reticular nucleus		324	98	152	arbor vitae		Seed	252.861	44.4953	100.905		Seed	274.696	42.2196	113.977		Seed	254.183	33.285	110.829
	322	82	152	Dentate nucleus		249	38	67	Gigantocellular reticular nucleus		328	98	154	arbor vitae		Seed	251.661	44.3859	102.759		Seed	279.714	41.9716	103.429		Seed	253.206	33.2748	110.262
	328	82	160	Dentate nucleus		204	52	79	Gigantocellular reticular nucleus		325	98	149	arbor vitae		Seed	257.881	44.5587	104.723		Seed	256.125	41.0202	110.793		Seed	250.074	32.9045	113.099
	132	74	162	Dentate nucleus		215	61	69	Gigantocellular reticular nucleus		321	98	148	arbor vitae		Seed	255.265	44.5447	102.174		Seed	268.129	41.1992	100.958		Seed	254.721	33.9209	102.449
	329	87	155	Dentate nucleus		257	63	55	Gigantocellular reticular nucleus		322	300	96	Caudoputamen		Seed	262.076	44.7037	105.214		Seed	272.242	41.0517	93.4233		Seed	256.911	34.143	100.972
	325	87	160	Dentate nucleus		245	62	59	Gigantocellular reticular nucleus		326	300	94	Caudoputamen		Seed	268.368	45.1453	99.3688		Seed	271.281	40.7836	89.1509		Seed	257.122	34.1251	101.372
	327	87	161	Dentate nucleus		253	63	69	Gigantocellular reticular nucleus		326	311	101	Caudoputamen		Seed	269.512	45.0119	104.579		Seed	265.043	46.6536	94.3839		Seed	260.347	34.9547	92.2684
	124	79	155	Dentate nucleus		245	64	86	Gigantocellular reticular nucleus		165	46	180	Copula pyramidis		Seed	257.747	44.3232	111.485		Seed	266.857	46.6808	92.9011		Seed	260.796	33.8499	107.83
	224	20	108	Dorsal motor nucleus of the vagus nerve		241	64	85	Gigantocellular reticular nucleus		326	121	179	Culmen		Seed	254.25	44.1628	112.237		Seed	269.275	46.8505	93.584		Seed	261.093	33.7541	109.368
	-1	5	48	Error		242	64	87	Gigantocellular reticular nucleus		272	118	184	Cuneiform nucleus		Seed	254.153	44.0232	116.226		Seed	270.362	47.0635	96.62		Seed	261.266	33.7271	109.866
	272	54	20	Error		243	64	83	Gigantocellular reticular nucleus		320	79	154	Dentate nucleus		Seed	266.303	44.7307	109.203		Seed	267.894	46.9611	97.3325		Seed	261.677	33.6477	111.258
	279	97	55	Facial motor nucleus		258	64	67	Gigantocellular reticular nucleus		323	84	150	Dentate nucleus		Seed	270.585	44.9835	106.625		Seed	263.716	46.794	98.6662		Seed	272.494	40.8701	82.9999
	284	104	86	facial nerve		256	63	66	Gigantocellular reticular nucleus		324	85	144	Dentate nucleus		Seed	255.475	44.2663	110.583		Seed	263.656	46.8871	100.59		Seed	268.815	40.547	84.7904
	282	104	90	facial nerve		251	63	62	Gigantocellular reticular nucleus		326	85	144	Dentate nucleus		Seed	259.643	45.2791	85.5672		Seed	268.711	46.5265	87.7527		Seed	269.449	40.5648	85.0034
	171	50	183	Fastigial nucleus		244	63	64	Gigantocellular reticular nucleus		326	85	143	Dentate nucleus		Seed	263.708	45.4249	85.8896		Seed	270.302	46.857	92.5684		Seed	267.683	40.4802	84.8898
	173	51	182	Fastigial nucleus		212	80	73	Gigantocellular reticular nucleus		327	85	142	Dentate nucleus		Seed	266.747	45.351	91.4964		Seed	275.006	47.0708	91.5789		Seed	264.458	40.3692	84.0842
	184	51	184	Fastigial nucleus		222	80	68	Gigantocellular reticular nucleus		328	85	144	Dentate nucleus		Seed	267.411	45.4046	90.6723		Seed	272.674	47.771	108.149		Seed	264.142	40.287	84.9885
	187	51	181	Fastigial nucleus		254	95	75	Gigantocellular reticular nucleus		329	85	144	Dentate nucleus		Seed	266.693	45.4761	87.761		Seed	268.653	47.2569	102.385		Seed	268.919	40.2685	88.7059
	175	50	187	Fastigial nucleus		219	100	84	Gigantocellular reticular nucleus		331	85	143	Dentate nucleus		Seed	267.667	45.4942	88.334		Seed	272.891	47.3706	99.9214		Seed	269.278	40.1826	90.1504
	196	372	148	fiber tracts		323	281	103	Globus pallidus external segment		334	86	136	Dentate nucleus		Seed	272.772	45.7277	87.2546		Seed	271.6	47.5909	105.757		Seed	269.691	40.1137	91.4007
	213	37	87	Gigantocellular reticular nucleus		126	275	138	Globus pallidus external segment		124	74	155	Dentate nucleus		Seed	263.54	45.3513	87.8591		Seed	269.962	47.7848	111.452		Seed	271.241	40.4285	88.1826
	211	43	87	Gigantocellular reticular nucleus		324	285	108	Globus pallidus external segment		323	84	150	Dentate nucleus		Seed	264.304	45.2891	90.5488		Seed	264.737	47.5815	113.232		Seed	268.058	39.9933	91.8777
	209	56	74	Gigantocellular reticular nucleus		244	61	35	Inferior olivary complex		324	85	144	Dentate nucleus		Seed	265.189	45.4068	88.0938		Seed	267.488	47.7793	114.106		Seed	267.798	39.7863	94.5443
	243	57	67	Gigantocellular reticular nucleus		197	57	98	Intermediate reticular nucleus		326	85	144	Dentate nucleus		Seed	268.66	45.5955	86.4818		Seed	269.901	47.7255	110.338		Seed	265.581	39.8018	92.7229
	211	62	89	Gigantocellular reticular nucleus		202	57	92	Intermediate reticular nucleus		326	85	143	Dentate nucleus		Seed	251.731	44.7631	91.7642		Seed	265.723	47.9307	119.097		Seed	260.38	39.4017	94.4716
	204	63	61	Gigantocellular reticular nucleus		204	57	85	Intermediate reticular nucleus		327	85	142	Dentate nucleus		Seed	254.918	44.6044	100.029		Seed	266.471	47.913	117.908		Seed	263.207	39.4785	95.4619
	241	64	72	Gigantocellular reticular nucleus		197	56	84	Intermediate reticular nucleus		328	85	144	Dentate nucleus		Seed	259.96	51.1539	94.5068		Seed	261.57	47.7292	119.714		Seed	261.406	39.2881	96.7821
	251	64	59	Gigantocellular reticular nucleus		191	56	77	Intermediate reticular nucleus		329	85	144	Dentate nucleus		Seed	261.22	51.0063	100.265		Seed	256.119	46.515	101.583		Seed	260.925	38.9943	100.486
	251	64	59	Gigantocellular reticular nucleus		189	55	64	Intermediate reticular nucleus		331	85	143	Dentate nucleus		Seed	256.226	51.1601	90.0984		Seed	261.172	46.8672	102.966		Seed	262.726	39.1846	99.1659
	253	64	62	Gigantocellular reticular nucleus		190	55	67	Intermediate reticular nucleus		334	86	136	Dentate nucleus		Seed	259.905	51.5006	84.2653		Seed	254.326	46.2368	98.037		Seed	265.646	39.2519	100.354
	216	69	77	Gigantocellular reticular nucleus		193	55	67	Intermediate reticular nucleus		124	74	155	Dentate nucleus		Seed	272.15	52.3417	73.4316		Seed	259.838	46.5988	99.1033		Seed	258.067	39.2706	94.6039
	200	69	73	Gigantocellular reticular nucleus		189	55	59	Intermediate reticular nucleus		327	90	140	Dentate nucleus		Seed	263.993	51.7005	83.0253		Seed	271.411	46.5392	84.991		Seed	251.93	38.8137	96.4575
	201	69	58	Gigantocellular reticular nucleus		188	55	63	Intermediate reticular nucleus		327	90	144	Dentate nucleus		Seed	284.212	51.9761	97.8106		Seed	272.2	46.7116	87.5496		Seed	251.931	38.6672	98.479
	242	70	77	Gigantocellular reticular nucleus		198	56	75	Intermediate reticular nucleus		329	91	138	Dentate nucleus		Seed	273.137	51.4515	100.679		Seed	274.223	46.503	81.1288		Seed	250.562	38.4656	100.268
	253	77	58	Gigantocellular reticular nucleus		199	56	79	Intermediate reticular nucleus		332	91	139	Dentate nucleus		Seed	253.444	50.916	94.12		Seed	271.971	47.5841	105.207		Seed	251.038	38.4423	100.933
	259	77	61	Gigantocellular reticular nucleus		272	60	77	Intermediate reticular nucleus		332	91	137	Dentate nucleus		Seed	266.275	51.4946	91.6512		Seed	274.665	52.1074	96.8754		Seed	251.713	38.4387	101.473
	223	75	67	Gigantocellular reticular nucleus		274	60	80	Intermediate reticular nucleus		120	78	158	Dentate nucleus		Seed	261.086	51.3935	88.7488		Seed	270.087	51.6712	93.2882		Seed	257.796	38.8787	99.8134
	217	75	85	Gigantocellular reticular nucleus		195	1	65	Intermediate reticular nucleus		124	79	157	Dentate nucleus		Seed	261.134	51.5023	85.6086		Seed	266.8	51.6271	96.0787		Seed	260.701	38.8979	101.654
	256	76	74	Gigantocellular reticular nucleus		197	1	66	Intermediate reticular nucleus		125	79	157	Dentate nucleus		Seed	268.471	51.7863	85.5709		Seed	263.758	51.5101	97.1421		Seed	267.87	39.2556	101.915
	255	82	80	Gigantocellular reticular nucleus		247	9	79	Intermediate reticular nucleus		125	78	161	Dentate nucleus		Seed	276.504	51.5394	101.907		Seed	253.025	51.0368	99.6858		Seed	270.02	39.1798	104.517
	251	87	78	Gigantocellular reticular nucleus		269	9	55	Intermediate reticular nucleus		125	78	162	Dentate nucleus		Seed	271.995	57.4126	105.433		Seed	253.091	51.0009	98.8971		Seed	267.665	39.0703	104.322
	252	92	68	Gigantocellular reticular nucleus		259	18	84	Intermediate reticular nucleus		130	79	158	Dentate nucleus		Seed	282.196	57.7628	106.696		Seed	258.466	51.5606	104.058		Seed	264.406	39	102.929
	256	95	81	Gigantocellular reticular nucleus		202	15	78	Intermediate reticular nucleus		131	79	160	Dentate nucleus		Seed	269.1	57.7227	93.0548		Seed	264.547	51.9556	105.147		Seed	263.054	38.8513	104.001
	194	94	62	Gigantocellular reticular nucleus		199	19	76	Intermediate reticular nucleus		132	79	160	Dentate nucleus		Seed	259.97	57.3381	94.0144		Seed	259.966	50.8266	87.7426		Seed	263.22	38.9164	103.223
	323	288	105	Globus pallidus external segment		256	22	78	Intermediate reticular nucleus		127	87	162	Dentate nucleus		Seed	259.589	57.4461	90.4126		Seed	265.658	51.2142	89.1175		Seed	264.054	38.8073	105.332
	244	15	93	Hypoglossal nucleus		200	31	94	Intermediate reticular nucleus		119	86	158	Dentate nucleus		Seed	252.458	63.893	92.4759		Seed	269.339	52.2951	106.568		Seed	263.106	38.7121	105.958
	213	37	93	Hypoglossal nucleus		196	30	91	Intermediate reticular nucleus		237	27	112	Dorsal motor nucleus of the vagus nerve		Seed	271.254	64.2662	102.787		Seed	270.733	52.3132	105.371		Seed	264.435	38.94	103.778
	247	38	99	Hypoglossal nucleus		274	33	61	Intermediate reticular nucleus		225	167	167	Edinger-Westphal nucleus		Seed	239.683	70.7638	75.7122		Seed	271.274	52.2979	104.462		Seed	261.313	38.5458	106.953
	275	275	102	Hypothalamus		253	34	94	Intermediate reticular nucleus		-1	10	42	Error		Seed	327.269	70.9232	170.133		Seed	274.92	52.4054	102.534		Seed	265.291	38.5956	109.148
	210	4	81	Intermediate reticular nucleus		248	33	89	Intermediate reticular nucleus		209	28	15	Error		Seed	324.605	70.6893	173.984		Seed	271.642	52.6146	110.367		Seed	260.69	38.2589	110.457
	204	4	74	Intermediate reticular nucleus		251	33	84	Intermediate reticular nucleus		350	114	191	Error		Seed	287.353	73.0781	61.7101		Seed	251.495	51.4094	108.826		Seed	261.066	38.2259	111.185
	203	4	78	Intermediate reticular nucleus		268	34	83	Intermediate reticular nucleus		298	172	66	Error		Input	202.777	5.25647	48.3869		Seed	255.089	51.8296	113.193		Seed	263.34	38.3882	110.595
	208	4	79	Intermediate reticular nucleus		190	36	86	Intermediate reticular nucleus		273	94	55	Facial motor nucleus		Input	210.59	4.73204	81.1919		Seed	278.619	52.6759	103.8		Seed	256.955	38.2119	108.398
	207	4	82	Intermediate reticular nucleus		192	35	79	Intermediate reticular nucleus		283	94	60	Facial motor nucleus		Input	208.903	4.78982	76.3485		Seed	280.889	52.8083	103.905		Seed	257.605	38.2827	107.895
	245	5	82	Intermediate reticular nucleus		194	36	79	Intermediate reticular nucleus		292	95	51	Facial motor nucleus		Input	204.423	4.67799	74.2003		Seed	281.619	52.3067	93.0856		Seed	254.301	38.073	108.391
	260	6	72	Intermediate reticular nucleus		198	36	84	Intermediate reticular nucleus		296	96	45	Facial motor nucleus		Input	203.596	4.53608	78.7015		Seed	279.809	52.2033	93.0445		Seed	254.566	37.9966	109.637
	250	11	80	Intermediate reticular nucleus		199	36	83	Intermediate reticular nucleus		276	102	55	Facial motor nucleus		Input	208.359	4.68828	79.6413		Seed	277.455	51.3095	77.846		Seed	253.856	37.8897	110.596
	195	9	72	Intermediate reticular nucleus		190	35	74	Intermediate reticular nucleus		284	102	60	Facial motor nucleus		Input	207.645	4.60295	82.0246		Seed	274.923	51.1933	78.3553		Seed	254.189	37.8735	111.062
	259	11	76	Intermediate reticular nucleus		192	36	87	Intermediate reticular nucleus		292	103	59	Facial motor nucleus		Input	245.444	5.9724	82.9484		Seed	273.945	50.9494	74.5836		Seed	252.889	37.8882	109.917
	264	11	67	Intermediate reticular nucleus		266	40	84	Intermediate reticular nucleus		294	104	49	Facial motor nucleus		Input	267.203	7.13288	68.4484		Seed	272.851	50.9872	76.5593		Seed	258.405	38.063	111.503
	261	11	70	Intermediate reticular nucleus		254	39	81	Intermediate reticular nucleus		286	107	55	Facial motor nucleus		Input	218.943	5.15297	76.6177		Seed	278.985	51.1944	73.8411		Seed	249.014	37.4038	113.789
	202	14	77	Intermediate reticular nucleus		198	43	95	Intermediate reticular nucleus		290	108	51	Facial motor nucleus		Input	260.076	6.7797	72.1104		Seed	280.518	51.3361	74.958		Seed	274.721	46.2754	73.5763
	253	16	82	Intermediate reticular nucleus		201	43	95	Intermediate reticular nucleus		287	112	56	Facial motor nucleus		Input	251.912	6.5219	70.3768		Seed	283.087	51.7293	79.9307		Seed	271.577	46.0124	74.9259
	199	14	73	Intermediate reticular nucleus		206	43	94	Intermediate reticular nucleus		189	107	46	Facial motor nucleus		Input	214.767	4.89243	80.9285		Seed	263.149	50.6096	79.8617		Seed	274.367	45.9704	77.5269
	197	14	73	Intermediate reticular nucleus		206	43	98	Intermediate reticular nucleus		290	110	78	facial nerve		Input	213.164	4.93658	76.7612		Seed	269.632	51.184	84.0799		Seed	273.303	45.714	80.2923
	194	14	74	Intermediate reticular nucleus		204	43	99	Intermediate reticular nucleus		182	43	174	Fastigial nucleus		Input	223.435	5.28721	77.8784		Seed	273.627	51.2807	81.5455		Seed	276.638	45.6361	83.7837
	261	17	71	Intermediate reticular nucleus		208	43	97	Intermediate reticular nucleus		186	43	178	Fastigial nucleus		Input	280.585	6.98561	94.3058		Seed	271.985	51.3572	84.9061		Seed	273.468	45.6064	81.895
	252	16	89	Intermediate reticular nucleus		202	42	87	Intermediate reticular nucleus		190	43	176	Fastigial nucleus		Input	250.238	11.0427	80.8499		Seed	274.18	51.4373	84.0519		Seed	276.237	45.5186	85.1131
	194	14	70	Intermediate reticular nucleus		204	42	86	Intermediate reticular nucleus		188	43	175	Fastigial nucleus		Input	256.693	11.7896	61.772		Seed	274.585	51.595	86.7448		Seed	273.031	45.9216	77.2315
	204	20	81	Intermediate reticular nucleus		197	42	85	Intermediate reticular nucleus		187	43	174	Fastigial nucleus		Input	206.022	9.66006	70.8867		Seed	276.418	51.6533	85.8612		Seed	272.626	45.8327	78.1645
	201	20	79	Intermediate reticular nucleus		188	41	86	Intermediate reticular nucleus		186	43	171	Fastigial nucleus		Input	208.619	9.64306	75.1712		Seed	268.583	51.4615	90.784		Seed	272.133	45.826	77.8998
	251	21	91	Intermediate reticular nucleus		200	42	83	Intermediate reticular nucleus		185	43	171	Fastigial nucleus		Input	208.033	9.5696	77.1157		Seed	267.628	52.0318	103.226		Seed	271.983	45.7707	78.5533
	262	22	80	Intermediate reticular nucleus		206	42	87	Intermediate reticular nucleus		166	46	187	Fastigial nucleus		Input	209.848	9.56929	79.675		Seed	287.708	51.5071	70.3402		Seed	271.108	45.5488	80.9795
	198	20	74	Intermediate reticular nucleus		267	46	81	Intermediate reticular nucleus		169	46	182	Fastigial nucleus		Input	204.843	9.56945	72.6453		Seed	276.732	51.483	82.1149		Seed	270.103	44.8607	89.7405
	253	21	82	Intermediate reticular nucleus		265	46	85	Intermediate reticular nucleus		167	46	185	Fastigial nucleus		Input	204.785	9.07617	91.1454		Seed	278.37	51.5277	81.1759		Seed	266.214	44.7009	89.1263
	255	21	85	Intermediate reticular nucleus		273	46	73	Intermediate reticular nucleus		168	46	187	Fastigial nucleus		Input	241.611	10.4552	90.875		Seed	276.607	52.7017	106.562		Seed	266.968	44.6742	90.0414
	206	19	87	Intermediate reticular nucleus		276	46	68	Intermediate reticular nucleus		173	46	184	Fastigial nucleus		Input	193.778	9.07783	75.6383		Seed	287.203	57.3314	91.5286		Seed	268.029	44.7396	89.9086
	196	23	72	Intermediate reticular nucleus		255	45	80	Intermediate reticular nucleus		172	46	182	Fastigial nucleus		Input	195.461	9.21634	72.7817		Seed	281.158	56.9629	90.929		Seed	267.923	44.8323	88.5538
	253	25	86	Intermediate reticular nucleus		261	46	90	Intermediate reticular nucleus		174	46	183	Fastigial nucleus		Input	199.211	9.71347	59.3186		Seed	281.962	56.8663	88.1045		Seed	267.026	44.95	86.2795
	259	25	87	Intermediate reticular nucleus		194	46	74	Intermediate reticular nucleus		175	46	184	Fastigial nucleus		Input	207.9	10.0654	58.2534		Seed	263.817	56.8275	107.592		Seed	263.498	44.8959	84.469
	257	25	77	Intermediate reticular nucleus		193	46	75	Intermediate reticular nucleus		169	50	180	Fastigial nucleus		Input	214.106	9.88687	73.6867		Seed	260.333	56.8145	111.222		Seed	266.661	44.511	92.0701
	257	25	80	Intermediate reticular nucleus		193	46	76	Intermediate reticular nucleus		172	50	181	Fastigial nucleus		Input	213.812	9.67034	81.4301		Seed	270.412	57.1853	107.364		Seed	263.122	44.52	89.3806
	197	23	85	Intermediate reticular nucleus		196	46	75	Intermediate reticular nucleus		171	50	180	Fastigial nucleus		Input	278.85	11.4162	106.929		Seed	257.331	55.9879	98.0876		Seed	260.672	44.4722	88.2653
	194	30	85	Intermediate reticular nucleus		195	46	73	Intermediate reticular nucleus		174	50	180	Fastigial nucleus		Input	259.345	11.4889	76.821		Seed	261.308	55.9527	92.946		Seed	256.584	44.1763	89.3829
	195	30	86	Intermediate reticular nucleus		201	46	73	Intermediate reticular nucleus		176	50	179	Fastigial nucleus		Input	204.144	9.17718	86.4414		Seed	264.86	55.5632	81.2102		Seed	255.696	43.8752	92.8918
	207	30	90	Intermediate reticular nucleus		197	46	77	Intermediate reticular nucleus		187	51	177	Fastigial nucleus		Input	259.192	11.7197	67.9129		Seed	274.46	56.1095	81.3875		Seed	255.442	43.8191	93.4813
	192	30	77	Intermediate reticular nucleus		204	47	85	Intermediate reticular nucleus		187	51	173	Fastigial nucleus		Input	264.059	11.9209	67.1647		Seed	276.664	56.1039	78.8152		Seed	256.286	43.5942	97.1948
	185	30	74	Intermediate reticular nucleus		189	45	63	Intermediate reticular nucleus		187	52	165	Fastigial nucleus		Input	261.169	11.7292	70.3292		Seed	284.134	56.8679	85.7106		Seed	262.099	43.9846	96.0228
	258	33	77	Intermediate reticular nucleus		269	49	57	Intermediate reticular nucleus		175	51	173	fiber tracts		Input	174.01	13.1573	94.8199		Seed	266.96	57.3551	114.606		Seed	263.015	44.0923	95.2017
	272	34	57	Intermediate reticular nucleus		265	50	83	Intermediate reticular nucleus		287	58	153	fiber tracts		Input	177.859	13.4038	91.261		Seed	271.93	57.2909	107.775		Seed	260.356	44.1139	92.9775
	277	34	62	Intermediate reticular nucleus		266	51	84	Intermediate reticular nucleus		319	315	83	Fundus of striatum		Input	210.596	15.0302	77.5701		Seed	272.036	57.3505	108.845		Seed	260.1	44.2224	91.2953
	273	33	72	Intermediate reticular nucleus		268	51	85	Intermediate reticular nucleus		246	39	83	Gigantocellular reticular nucleus		Input	213.467	15.2107	75.0356		Seed	274.046	57.0226	100.06		Seed	257.327	43.7635	95.6141
	265	33	65	Intermediate reticular nucleus		191	51	75	Intermediate reticular nucleus		242	40	64	Gigantocellular reticular nucleus		Input	204.889	14.9144	74.0462		Seed	281.571	57.3526	98.2402		Seed	250.76	43.0929	100.104
	270	33	68	Intermediate reticular nucleus		188	51	77	Intermediate reticular nucleus		244	40	68	Gigantocellular reticular nucleus		Input	202.097	14.7031	77.7725		Seed	278.501	56.9091	92.8232		Seed	262.361	43.4085	104.159
	201	36	96	Intermediate reticular nucleus		185	50	75	Intermediate reticular nucleus		246	40	67	Gigantocellular reticular nucleus		Input	207.031	15.0039	73.7475		Seed	283.284	57.3934	97.1408		Seed	254.21	42.9751	104.229
	196	36	85	Intermediate reticular nucleus		199	52	93	Intermediate reticular nucleus		210	38	75	Gigantocellular reticular nucleus		Input	206.544	14.9767	74.0553		Seed	264.938	55.7469	84.7873		Seed	255.745	42.8929	106.475
	197	36	85	Intermediate reticular nucleus		193	51	89	Intermediate reticular nucleus		216	38	74	Gigantocellular reticular nucleus		Input	214.674	15.5615	64.281		Seed	265.835	61.5476	103.94		Seed	273.143	44.2495	100.373
	203	36	88	Intermediate reticular nucleus		205	52	90	Intermediate reticular nucleus		213	42	76	Gigantocellular reticular nucleus		Input	244.179	15.8403	93.7699		Seed	273.657	61.574	95.7327		Seed	273.212	44.2264	100.743
	208	36	90	Intermediate reticular nucleus		178	50	67	Intermediate reticular nucleus		220	42	88	Gigantocellular reticular nucleus		Input	256.353	16.4066	90.034		Seed	276.466	61.8517	98.1358		Seed	274.685	44.3847	99.6259
	203	37	79	Intermediate reticular nucleus		198	51	80	Intermediate reticular nucleus		237	42	91	Gigantocellular reticular nucleus		Input	258.023	16.5534	87.0881		Seed	265.454	61.9735	112.861		Seed	257.697	43.4504	100.201
	197	36	82	Intermediate reticular nucleus		199	51	80	Intermediate reticular nucleus		210	42	77	Gigantocellular reticular nucleus		Input	253.828	16.5286	82.3742		Seed	261.598	62.1893	121.472		Seed	268.694	43.1629	112.135
	262	39	64	Intermediate reticular nucleus		193	51	84	Intermediate reticular nucleus		239	47	88	Gigantocellular reticular nucleus		Input	274.401	16.9978	93.2527		Seed	275.434	60.6451	75.2219		Seed	260.535	42.819	110.964
	269	40	60	Intermediate reticular nucleus		270	55	65	Intermediate reticular nucleus		248	50	64	Gigantocellular reticular nucleus		Input	279.518	17.0622	97.8001		Seed	269.248	66.7083	107.521		Seed	267.857	43.2983	109.661
	250	38	81	Intermediate reticular nucleus		269	55	80	Intermediate reticular nucleus		256	50	69	Gigantocellular reticular nucleus		Input	275.446	16.5111	111.795		Seed	277.143	66.2063	88.6912		Seed	259.325	42.4626	115.003
	256	39	80	Intermediate reticular nucleus		263	55	77	Intermediate reticular nucleus		220	46	88	Gigantocellular reticular nucleus		Input	287.954	16.9379	113.419		Seed	269.495	65.3494	80.1409		Seed	254.223	43.3388	99.2227
	271	40	69	Intermediate reticular nucleus		181	59	69	Intermediate reticular nucleus		209	46	84	Gigantocellular reticular nucleus		Input	301.825	17.7552	103.102		Input	304.273	66.7095	163.974		Seed	255.453	43.6848	95.3411
	273	39	75	Intermediate reticular nucleus		188	60	68	Intermediate reticular nucleus		201	47	67	Gigantocellular reticular nucleus		Input	266.076	16.766	90.3253		Input	253.484	63.8198	163.05		Seed	262.562	43.9002	97.523
	270	39	81	Intermediate reticular nucleus		190	60	69	Intermediate reticular nucleus		251	55	58	Gigantocellular reticular nucleus		Input	212.106	14.8797	84.8855		Input	201.784	58.0358	105.418		Seed	269.599	45.2953	83.3826
	263	39	83	Intermediate reticular nucleus		194	60	66	Intermediate reticular nucleus		246	52	92	Gigantocellular reticular nucleus		Input	212.754	15.0037	81.3782		Input	193.011	57.4255	103.043		Seed	269.572	45.631	78.7331
	253	38	87	Intermediate reticular nucleus		195	60	66	Intermediate reticular nucleus		200	52	58	Gigantocellular reticular nucleus		Input	214.444	15.1187	79.5774		Input	197.037	57.4139	98.3157		Seed	272.992	45.3509	85.0739
	251	38	92	Intermediate reticular nucleus		188	60	75	Intermediate reticular nucleus		197	52	58	Gigantocellular reticular nucleus		Input	213.351	15.0665	79.9631		Input	202.204	57.4026	92.3201		Seed	272.506	45.2547	86.0491
	250	38	95	Intermediate reticular nucleus		194	60	77	Intermediate reticular nucleus		195	52	58	Gigantocellular reticular nucleus		Input	215.606	15.1869	78.7222		Input	204.314	57.202	85.9636		Seed	272.081	45.2472	85.8441
	253	38	94	Intermediate reticular nucleus		197	61	75	Intermediate reticular nucleus		195	52	60	Gigantocellular reticular nucleus		Input	199.696	14.7215	73.925		Input	197.06	56.6976	84.0033		Seed	280.386	45.998	81.5074
	253	38	93	Intermediate reticular nucleus		202	61	82	Intermediate reticular nucleus		196	52	61	Gigantocellular reticular nucleus		Input	197.004	14.643	73.1028		Input	167.164	54.8873	81.2789		Seed	266.832	43.5415	105.565
	259	38	96	Intermediate reticular nucleus		198	61	89	Intermediate reticular nucleus		199	52	62	Gigantocellular reticular nucleus		Input	194.951	14.5176	74.7877		Input	171.234	55.2501	83.9713		Seed	266.039	43.5178	105.316
	252	38	98	Intermediate reticular nucleus		196	61	87	Intermediate reticular nucleus		199	52	63	Gigantocellular reticular nucleus		Input	209.08	15.4354	61.2705		Input	185.483	55.6154	75.3462		Seed	264.735	43.4043	105.937
	272	40	56	Intermediate reticular nucleus		206	62	96	Intermediate reticular nucleus		200	52	63	Gigantocellular reticular nucleus		Input	249.905	16.0536	93.8845		Input	191.2	56.0365	77.3609		Seed	265.435	43.1282	110.253
	187	42	71	Intermediate reticular nucleus		199	62	101	Intermediate reticular nucleus		199	52	65	Gigantocellular reticular nucleus		Input	278.909	17.1283	94.6595		Input	189.896	55.6366	70.8409		Seed	269.239	43.5125	107.707
	194	42	81	Intermediate reticular nucleus		275	64	66	Intermediate reticular nucleus		201	52	65	Gigantocellular reticular nucleus		Input	261.611	17.1234	71.7809		Input	189.992	55.5688	69.3813		Seed	269.648	43.6279	106.414
	195	42	80	Intermediate reticular nucleus		267	64	74	Intermediate reticular nucleus		201	52	66	Gigantocellular reticular nucleus		Input	252.377	16.2735	89.4277		Input	189.535	55.3198	64.9262		Seed	277.268	44.24	103.493
	192	42	83	Intermediate reticular nucleus		265	64	74	Intermediate reticular nucleus		203	52	65	Gigantocellular reticular nucleus		Input	235.68	16.4033	62.607		Input	190.923	55.5438	67.8445		Seed	274.982	44.6823	95.7373
	188	42	83	Intermediate reticular nucleus		260	64	79	Intermediate reticular nucleus		204	52	66	Gigantocellular reticular nucleus		Input	250.054	16.7203	70.5901		Input	193.814	55.7104	67.9387		Seed	272.463	44.4217	97.5049
	189	42	81	Intermediate reticular nucleus		269	65	82	Intermediate reticular nucleus		206	52	65	Gigantocellular reticular nucleus		Input	256.028	17.2438	60.101		Input	192.213	54.4082	43.7526		Seed	273.864	43.8695	106.137
	194	42	86	Intermediate reticular nucleus		277	65	75	Intermediate reticular nucleus		210	52	66	Gigantocellular reticular nucleus		Input	253.387	17.1132	61.1837		Input	189.145	55.0433	59.8464		Seed	262.823	42.8036	112.835
	194	42	90	Intermediate reticular nucleus		179	66	72	Intermediate reticular nucleus		220	52	69	Gigantocellular reticular nucleus		Input	253.789	17.06	63.5954		Input	197.262	55.5529	60.9467		Seed	270.072	50.3542	77.4662
	191	42	90	Intermediate reticular nucleus		180	66	70	Intermediate reticular nucleus		219	52	76	Gigantocellular reticular nucleus		Input	264.167	16.7006	90.088		Input	200.165	56.0763	68.1457		Seed	271.082	50.332	78.5041
	198	42	86	Intermediate reticular nucleus		176	65	69	Intermediate reticular nucleus		216	52	77	Gigantocellular reticular nucleus		Input	264.111	16.5965	93.6807		Input	188.868	55.2342	63.9641		Seed	273.089	50.4655	78.1172
	198	43	83	Intermediate reticular nucleus		175	65	64	Intermediate reticular nucleus		210	51	76	Gigantocellular reticular nucleus		Input	253.865	16.185	94.5288		Input	187.789	55.4602	69.6752		Seed	270.229	49.8698	84.2599
	205	43	84	Intermediate reticular nucleus		197	67	83	Intermediate reticular nucleus		210	51	76	Gigantocellular reticular nucleus		Input	192.762	14.2838	80.1073		Input	198.342	56.3511	75.6609		Seed	270.281	49.7759	85.5928
	191	42	83	Intermediate reticular nucleus		274	71	70	Intermediate reticular nucleus		209	52	74	Gigantocellular reticular nucleus		Input	191.125	14.2141	80.3847		Input	199.799	56.6053	79.1038		Seed	271.276	49.724	87.0294
	190	42	85	Intermediate reticular nucleus		272	77	74	Intermediate reticular nucleus		207	52	70	Gigantocellular reticular nucleus		Input	198.942	14.7542	71.7684		Input	159.853	54.1956	75.6471		Seed	274.893	50.1739	83.4453
	183	42	79	Intermediate reticular nucleus		273	77	73	Intermediate reticular nucleus		207	52	71	Gigantocellular reticular nucleus		Input	194.32	14.6076	70.7748		Input	266.724	61.9531	111.035		Seed	275.177	49.9565	86.6506
	182	42	66	Intermediate reticular nucleus		276	77	73	Intermediate reticular nucleus		204	52	70	Gigantocellular reticular nucleus		Input	211.9	15.2003	73.314		Input	267.251	62.0437	112.253		Seed	272.035	49.8872	85.3291
	185	43	67	Intermediate reticular nucleus		191	73	88	Intermediate reticular nucleus		204	51	72	Gigantocellular reticular nucleus		Input	200.074	20.3305	67.895		Input	272.198	61.7734	101.34		Seed	272.615	50.0849	83.0228
	199	42	100	Intermediate reticular nucleus		183	73	85	Intermediate reticular nucleus		205	51	73	Gigantocellular reticular nucleus		Input	204.216	20.3966	70.9299		Input	278.518	62.3052	104.889		Seed	270.086	49.9785	82.6572
	201	42	97	Intermediate reticular nucleus		197	73	81	Intermediate reticular nucleus		205	51	77	Gigantocellular reticular nucleus		Input	207.714	20.3653	76.3725		Input	284.431	62.4599	101.373		Seed	269.416	49.7956	84.6936
	271	46	65	Intermediate reticular nucleus		188	73	76	Intermediate reticular nucleus		207	51	79	Gigantocellular reticular nucleus		Input	215.357	20.5879	78.6444		Input	281.136	61.9113	94.109		Seed	280.071	50.3348	84.9799
	269	46	64	Intermediate reticular nucleus		182	72	72	Intermediate reticular nucleus		219	51	81	Gigantocellular reticular nucleus		Input	204.883	20.0881	81.9634		Input	272.568	60.586	77.2441		Seed	281.685	49.6478	95.6241
	268	46	65	Intermediate reticular nucleus		276	77	74	Intermediate reticular nucleus		206	51	81	Gigantocellular reticular nucleus		Input	208.052	20.1723	83.1729		Input	287.389	62.9382	107.607		Seed	268.058	49.5979	86.4369
	259	45	87	Intermediate reticular nucleus		281	77	61	Intermediate reticular nucleus		213	51	85	Gigantocellular reticular nucleus		Input	201.975	20.0653	79.054		Input	274.409	60.8296	80.0467		Seed	265.441	49.7139	82.9401
	270	45	80	Intermediate reticular nucleus		188	72	63	Intermediate reticular nucleus		213	51	88	Gigantocellular reticular nucleus		Input	203.514	20.1856	77.0177		Input	278.16	61.5034	89.2975		Seed	266.337	49.7584	82.9754
	261	45	95	Intermediate reticular nucleus		283	84	72	Intermediate reticular nucleus		214	51	89	Gigantocellular reticular nucleus		Input	205.577	20.2028	79.0478		Input	263.172	61.8636	113.217		Seed	265.486	49.4025	87.2674
	259	44	98	Intermediate reticular nucleus		261	83	80	Intermediate reticular nucleus		244	57	92	Gigantocellular reticular nucleus		Input	205.63	20.1807	79.8464		Input	257.262	61.472	112.006		Seed	265.553	49.5409	85.4067
	257	44	97	Intermediate reticular nucleus		265	83	74	Intermediate reticular nucleus		241	57	79	Gigantocellular reticular nucleus		Input	228.025	21.7443	56.3947		Input	200.445	1.11801	55.4605		Seed	264.718	49.5236	85.0412
	252	44	93	Intermediate reticular nucleus		265	83	71	Intermediate reticular nucleus		243	58	67	Gigantocellular reticular nucleus		Input	250.577	21.3695	97.1882		Input	195.071	1.31267	65.2786		Seed	268.418	49.3359	90.3107
	246	44	95	Intermediate reticular nucleus		183	78	72	Intermediate reticular nucleus		242	58	65	Gigantocellular reticular nucleus		Input	244.448	21.5191	84.5251		Input	176.776	1.75644	94.3632		Seed	270.105	49.5114	89.1127
	253	44	97	Intermediate reticular nucleus		184	78	70	Intermediate reticular nucleus		255	60	58	Gigantocellular reticular nucleus		Input	251.076	21.5586	91.5697		Input	197.336	1.48041	66.0903		Seed	271.186	49.5362	89.5545
	253	44	97	Intermediate reticular nucleus		185	79	80	Intermediate reticular nucleus		257	60	58	Gigantocellular reticular nucleus		Input	262.06	22.3016	80.8603		Input	221.86	3.00691	69.1433		Seed	268.385	49.4694	88.4461
	195	48	89	Intermediate reticular nucleus		259	83	74	Intermediate reticular nucleus		253	62	78	Gigantocellular reticular nucleus		Input	289.74	22.3974	112.564		Input	284.893	9.0757	119.506		Seed	265.754	49.0491	92.3352
	199	48	92	Intermediate reticular nucleus		279	84	72	Intermediate reticular nucleus		243	60	97	Gigantocellular reticular nucleus		Input	276.226	22.7055	85.3602		Input	282.185	8.04924	102.167		Seed	264.763	48.7056	96.3555
	200	48	94	Intermediate reticular nucleus		279	84	75	Intermediate reticular nucleus		242	62	62	Gigantocellular reticular nucleus		Input	224.126	20.0295	108.141		Input	268.779	7.13669	98.9508		Seed	262.524	48.8983	92.075
	202	48	94	Intermediate reticular nucleus		274	84	78	Intermediate reticular nucleus		247	63	60	Gigantocellular reticular nucleus		Input	198.376	20.0627	74.6044		Input	253.198	5.65199	86.8078		Seed	261.346	48.9748	90.1654
	202	49	91	Intermediate reticular nucleus		278	84	79	Intermediate reticular nucleus		253	62	64	Gigantocellular reticular nucleus		Input	212.912	20.5368	77.2521		Input	190.628	6.44884	73.8213		Seed	261.663	49.0292	89.6456
	192	48	90	Intermediate reticular nucleus		279	90	72	Intermediate reticular nucleus		260	63	60	Gigantocellular reticular nucleus		Input	242.569	21.7297	75.1997		Input	212.702	7.01071	60.4591		Seed	260.978	49.0193	89.2859
	198	49	83	Intermediate reticular nucleus		266	90	85	Intermediate reticular nucleus		211	58	94	Gigantocellular reticular nucleus		Input	253.386	21.9333	82.0995		Input	247.873	9.918	79.0968		Seed	261.244	49.0663	88.8305
	193	48	84	Intermediate reticular nucleus		273	96	72	Intermediate reticular nucleus		209	58	89	Gigantocellular reticular nucleus		Input	253.988	22.0836	77.8913		Input	255.036	9.17255	56.3497		Seed	259.564	48.7029	92.624
	194	49	82	Intermediate reticular nucleus		262	96	79	Intermediate reticular nucleus		197	60	65	Gigantocellular reticular nucleus		Input	255.231	21.9034	85.4139		Input	206.126	7.06118	68.7634		Seed	259.319	48.5991	93.8787
	193	49	81	Intermediate reticular nucleus		260	95	81	Intermediate reticular nucleus		256	70	62	Gigantocellular reticular nucleus		Input	270.323	22.3385	90.0489		Input	172.796	6.26284	89.9322		Seed	259.817	48.5225	95.2957
	203	49	90	Intermediate reticular nucleus		266	96	77	Intermediate reticular nucleus		250	70	66	Gigantocellular reticular nucleus		Input	272.484	22.1733	98.2307		Input	192.244	6.39749	71.0086		Seed	256.942	48.3024	96.2473
	182	48	79	Intermediate reticular nucleus		319	57	159	Interposed nucleus		195	67	56	Gigantocellular reticular nucleus		Input	276.442	22.411	95.3618		Input	193.646	7.77601	96.8068		Seed	259.22	48.2902	98.0671
	185	48	76	Intermediate reticular nucleus		312	57	158	Interposed nucleus		198	67	59	Gigantocellular reticular nucleus		Input	271.372	21.7699	110.156		Input	211.156	7.24687	66.8626		Seed	255.179	48.1714	96.7768
	188	48	78	Intermediate reticular nucleus		318	61	142	Interposed nucleus		209	68	60	Gigantocellular reticular nucleus		Input	283.034	22.2729	108.23		Input	233.236	8.32864	63.8109		Seed	254.16	47.9712	98.7996
	184	49	71	Intermediate reticular nucleus		138	67	151	Interposed nucleus		211	66	82	Gigantocellular reticular nucleus		Input	254.966	21.5862	95.559		Input	281.414	9.67998	37.1288		Seed	252.262	47.761	100.322
	181	48	72	Intermediate reticular nucleus		291	273	88	Lateral hypothalamic area		203	77	90	Gigantocellular reticular nucleus		Input	206.533	19.9701	87.9408		Input	286.885	11.0041	57.3281		Seed	254.859	47.9094	100.158
	187	49	66	Intermediate reticular nucleus		294	152	126	lateral lemniscus		213	77	96	Gigantocellular reticular nucleus		Input	196.912	19.5937	88.2553		Input	268.922	12.0364	97.7601		Seed	255.243	47.7982	101.97
	193	49	77	Intermediate reticular nucleus		294	152	124	lateral lemniscus		212	78	88	Gigantocellular reticular nucleus		Input	190.767	22.4775	97.32		Input	235.649	10.1739	97.7481		Seed	254.71	47.8007	101.55
	196	49	74	Intermediate reticular nucleus		263	38	45	Lateral reticular nucleus		200	78	74	Gigantocellular reticular nucleus		Input	196.599	22.6939	97.539		Input	276.651	10.7058	62.774		Seed	257.089	47.8996	101.909
	181	49	58	Intermediate reticular nucleus		199	45	53	Lateral reticular nucleus		201	79	67	Gigantocellular reticular nucleus		Input	186.917	22.5869	89.3305		Input	274.008	10.7321	66.2307		Seed	257.386	48.1122	99.1927
	192	49	61	Intermediate reticular nucleus		195	50	53	Lateral reticular nucleus		205	80	54	Gigantocellular reticular nucleus		Input	188.251	22.6867	87.8185		Input	269.742	9.96495	55.7442		Seed	261.332	48.2359	100.346
	266	52	59	Intermediate reticular nucleus		185	55	75	Linear nucleus of the medulla		217	84	80	Gigantocellular reticular nucleus		Input	185.489	22.5675	88.2312		Input	246.862	14.2302	89.7955		Seed	262.27	48.3694	99.1853
	260	51	79	Intermediate reticular nucleus		189	55	70	Linear nucleus of the medulla		198	84	66	Gigantocellular reticular nucleus		Input	183.986	22.4813	89.1226		Input	256.058	14.8869	92.6176		Seed	263.296	48.0778	103.95
	263	51	79	Intermediate reticular nucleus		189	55	69	Linear nucleus of the medulla		217	84	80	Gigantocellular reticular nucleus		Input	183.447	22.4172	90.4719		Input	260.848	14.882	87.1956		Seed	264.33	48.105	104.324
	266	51	83	Intermediate reticular nucleus		187	55	69	Linear nucleus of the medulla		198	84	66	Gigantocellular reticular nucleus		Input	188.296	22.6116	90.2073		Input	258.988	13.6041	63.873		Seed	267.776	48.6043	99.9344
	254	51	91	Intermediate reticular nucleus		193	46	70	Linear nucleus of the medulla		215	98	73	Gigantocellular reticular nucleus		Input	187.175	22.55	90.785		Input	285.924	17.0048	101.489		Seed	268.603	49.0122	94.9095
	258	51	92	Intermediate reticular nucleus		190	46	71	Linear nucleus of the medulla		219	98	78	Gigantocellular reticular nucleus		Input	205.364	23.5455	81.5107		Input	307.788	17.0686	78.4459		Seed	273.376	49.1384	96.6279
	261	51	91	Intermediate reticular nucleus		191	46	72	Linear nucleus of the medulla		170	303	133	Globus pallidus external segment		Input	206.873	23.7228	77.7961		Input	151.717	12.41	159.423		Seed	276.685	49.2497	97.4902
	248	50	100	Intermediate reticular nucleus		185	50	69	Linear nucleus of the medulla		93	350	141	Gustatory areas layer 5		Input	211.895	23.896	78.3957		Input	199.719	10.4962	68.0269		Seed	278.796	51.6273	66.2307
	259	50	100	Intermediate reticular nucleus		189	50	70	Linear nucleus of the medulla		104	362	146	Gustatory areas layer 5		Input	209.875	23.6885	82.4392		Input	179.249	10.1247	83.4067		Seed	285.501	50.4116	87.8555
	260	51	98	Intermediate reticular nucleus		186	50	70	Linear nucleus of the medulla		347	372	173	Gustatory areas layer 5		Input	196.635	23.4947	72.6883		Input	189.013	11.0837	91.6034		Seed	278.017	49.2918	97.8753
	260	51	97	Intermediate reticular nucleus		192	54	43	Magnocellular reticular nucleus		343	372	171	Gustatory areas layer 5		Input	210.486	23.9304	75.6486		Input	265.696	13.6229	56.7892		Seed	278.578	49.2473	98.8955
	252	50	102	Intermediate reticular nucleus		209	66	38	Magnocellular reticular nucleus		347	382	166	Gustatory areas layer 5		Input	192.072	22.465	99.2626		Input	261.525	13.795	64.8465		Seed	279.984	49.1386	101.413
	264	51	96	Intermediate reticular nucleus		246	87	43	Magnocellular reticular nucleus		239	14	96	Hypoglossal nucleus		Input	247.109	25.0024	85.9566		Input	301.466	18.0725	105.421		Seed	285.089	49.1462	105.008
	193	54	97	Intermediate reticular nucleus		210	14	67	medial longitudinal fascicle		246	33	106	Hypoglossal nucleus		Input	253.483	25.2353	86.3114		Input	297.52	17.9314	107.004		Seed	277.751	48.6368	106.715
	199	54	100	Intermediate reticular nucleus		212	14	58	medial longitudinal fascicle		238	33	91	Hypoglossal nucleus		Input	255.735	25.5984	77.7079		Input	272.865	16.0281	96.6033		Seed	278.495	48.7703	105.414
	201	55	92	Intermediate reticular nucleus		211	14	57	medial longitudinal fascicle		208	32	94	Hypoglossal nucleus		Input	259.301	25.4059	87.9412		Input	273.804	15.6328	87.7061		Seed	275.488	48.3748	108.689
	197	55	83	Intermediate reticular nucleus		213	24	62	medial longitudinal fascicle		239	37	109	Hypoglossal nucleus		Input	264.408	25.377	94.9244		Input	176.806	14.1445	89.9007		Seed	274.436	48.4093	107.45
	194	55	81	Intermediate reticular nucleus		232	62	63	medial longitudinal fascicle		243	37	107	Hypoglossal nucleus		Input	260.577	25.134	97.9145		Input	203.256	14.8051	73.5926		Seed	272.073	48.7503	101.035
	193	55	79	Intermediate reticular nucleus		263	61	113	Medial vestibular nucleus		246	38	100	Hypoglossal nucleus		Input	266.441	25.2686	100.716		Input	202.728	14.5395	68.8963		Seed	274.45	48.743	102.859
	195	55	79	Intermediate reticular nucleus		258	47	117	Medial vestibular nucleus		246	38	99	Hypoglossal nucleus		Input	272.172	25.4592	101.622		Input	213.69	15.3368	72.5529		Seed	270.115	48.4166	104.219
	188	54	84	Intermediate reticular nucleus		256	47	120	Medial vestibular nucleus		243	42	101	Hypoglossal nucleus		Input	279.092	25.5888	105.837		Input	209.538	15.0304	71.0793		Seed	270.802	48.5328	103.115
	186	54	86	Intermediate reticular nucleus		267	53	122	Medial vestibular nucleus		215	41	96	Hypoglossal nucleus		Input	273.479	25.7753	93.3528		Input	210.122	14.9036	67.9084		Seed	273.995	48.5032	105.835
	188	55	77	Intermediate reticular nucleus		197	53	117	Medial vestibular nucleus		278	240	99	Hypothalamus		Input	274.489	25.6419	98.7005		Input	205.901	14.3939	62.4688		Seed	272.677	48.3895	106.449
	188	55	75	Intermediate reticular nucleus		289	86	113	Medial vestibular nucleus		325	98	143	inferior cerebellar peduncle		Input	286.243	26.6335	81.8802		Input	212.132	14.5514	58.6641		Seed	268.321	48.424	102.817
	193	55	73	Intermediate reticular nucleus		201	58	105	Medulla		163	107	249	Inferior colliculus		Input	309.065	26.5048	113.075		Input	211.841	14.4692	57.3536		Seed	265.223	48.0432	105.823
	185	55	76	Intermediate reticular nucleus		266	61	111	Medulla		202	111	223	Inferior colliculus		Input	257.946	25.6892	77.5179		Input	260.022	17.6251	66.4871		Seed	267.304	48.1273	106.171
	192	55	74	Intermediate reticular nucleus		267	62	112	Medulla		267	9	59	Intermediate reticular nucleus		Input	257.652	25.5718	80.8198		Input	300.986	21.0421	88.8511		Seed	270.755	47.9273	111.431
	183	55	66	Intermediate reticular nucleus		287	62	107	Medulla		263	8	66	Intermediate reticular nucleus		Input	197.341	23.1235	85.0676		Input	282.307	20.2022	92.939		Seed	266.029	47.7986	109.781
	276	59	59	Intermediate reticular nucleus		257	61	112	Medulla		205	4	76	Intermediate reticular nucleus		Input	202.586	30.1291	103.675		Input	243.177	19.1781	116.133		Seed	262.666	47.6749	109.05
	275	59	62	Intermediate reticular nucleus		200	1	55	Medulla		206	4	78	Intermediate reticular nucleus		Input	201.184	30.1579	101.241		Input	287.647	20.6658	96.2163		Seed	263.562	47.9221	106.29
	269	58	60	Intermediate reticular nucleus		221	3	69	Medulla		206	4	75	Intermediate reticular nucleus		Input	201.493	30.21	100.063		Input	280.722	20.042	91.5178		Seed	253.629	46.864	113.685
	269	58	65	Intermediate reticular nucleus		284	9	119	Medulla		199	4	69	Intermediate reticular nucleus		Input	198.483	30.1251	99.1487		Input	259.149	18.4727	84.3197		Seed	255.018	46.9233	113.872
	264	57	85	Intermediate reticular nucleus		253	5	86	Medulla		263	12	72	Intermediate reticular nucleus		Input	199.049	30.1266	99.7447		Input	210.636	15.4235	77.678		Seed	258.658	47.0174	115.214
	274	58	72	Intermediate reticular nucleus		190	6	73	Medulla		248	11	80	Intermediate reticular nucleus		Input	195.662	29.9658	100.632		Input	202.429	15.0252	78.8913		Seed	259.263	46.7579	119.23
	261	57	100	Intermediate reticular nucleus		212	7	60	Medulla		248	11	85	Intermediate reticular nucleus		Input	187.139	29.8049	95.7146		Input	206.567	15.2372	78.5009		Seed	263.31	49.6273	82.5902
	269	58	75	Intermediate reticular nucleus		255	9	56	Medulla		260	12	78	Intermediate reticular nucleus		Input	187.28	29.8544	94.4207		Input	199.871	19.5141	76.7808		Seed	262.434	47.4945	111.369
	267	57	84	Intermediate reticular nucleus		206	7	68	Medulla		259	12	76	Intermediate reticular nucleus		Input	190.416	30.2509	86.3277		Input	215.504	20.3299	75.5998		Seed	265.102	47.4872	113.404
	198	61	89	Intermediate reticular nucleus		192	6	71	Medulla		206	9	83	Intermediate reticular nucleus		Input	194.203	30.4256	85.4846		Input	249.004	23.2197	95.8087		Seed	266.897	47.5812	113.408
	193	61	87	Intermediate reticular nucleus		211	7	66	Medulla		206	9	80	Intermediate reticular nucleus		Input	195.754	30.463	86.1408		Input	256.096	22.7591	78.7287		Seed	258.976	46.9704	116.091
	194	62	81	Intermediate reticular nucleus		233	8	63	Medulla		207	9	79	Intermediate reticular nucleus		Input	207.308	30.7443	90.956		Input	242.194	22.2496	84.0794		Seed	259.995	47.0693	115.466
	197	62	81	Intermediate reticular nucleus		281	9	37	Medulla		204	9	77	Intermediate reticular nucleus		Input	181.699	29.7965	89.8037		Input	286.132	26.2655	115.081		Seed	260.038	47.1583	114.27
	197	62	75	Intermediate reticular nucleus		286	11	57	Medulla		198	9	74	Intermediate reticular nucleus		Input	183.159	29.9993	85.5028		Input	296.185	27.2177	122.838		Seed	254.087	46.7033	116.231
	199	62	75	Intermediate reticular nucleus		235	10	97	Medulla		194	9	70	Intermediate reticular nucleus		Input	192.932	30.6482	77.5116		Input	275.098	25.0468	103.109		Seed	256.305	47.0741	112.725
	202	62	83	Intermediate reticular nucleus		256	14	92	Medulla		266	18	63	Intermediate reticular nucleus		Input	185.207	30.4646	74.1616		Input	254.275	22.0268	66.1732		Seed	267.91	54.7128	79.2978
	192	62	69	Intermediate reticular nucleus		260	14	87	Medulla		261	17	77	Intermediate reticular nucleus		Input	199.408	31.3092	65.4344		Input	255.568	23.6049	96.162		Seed	268.145	55.2708	71.7725
	198	62	71	Intermediate reticular nucleus		199	10	68	Medulla		260	17	76	Intermediate reticular nucleus		Input	204.605	31.0914	77.7084		Input	211.108	20.3502	80.9059		Seed	269.778	55.3027	72.5166
	192	61	80	Intermediate reticular nucleus		179	10	83	Medulla		252	16	84	Intermediate reticular nucleus		Input	207.253	31.1687	78.437		Input	204.281	20.8355	98.1847		Seed	274.857	56.5819	58.5544
	192	62	79	Intermediate reticular nucleus		189	11	91	Medulla		252	16	85	Intermediate reticular nucleus		Input	208.057	31.437	71.469		Input	184.983	19.9254	101.574		Seed	276.848	56.6376	59.2303
	259	64	77	Intermediate reticular nucleus		273	15	87	Medulla		250	15	87	Intermediate reticular nucleus		Input	205.859	31.2358	74.8883		Input	174.134	18.8899	93.0451		Seed	285.106	56.9774	60.5271
	265	64	96	Intermediate reticular nucleus		286	26	115	Medulla		257	16	83	Intermediate reticular nucleus		Input	212.947	31.2593	82.2178		Input	186.669	24.3169	92.8184		Seed	288.522	56.7811	65.7108
	269	65	76	Intermediate reticular nucleus		255	23	96	Medulla		256	16	81	Intermediate reticular nucleus		Input	207.868	30.934	86.0224		Input	210.926	25.1139	81.6289		Seed	276.08	56.2174	64.4674
	257	64	87	Intermediate reticular nucleus		204	20	98	Medulla		206	13	82	Intermediate reticular nucleus		Input	253.464	33.0148	76.5277		Input	209.277	24.8554	78.3146		Seed	277.995	56.2089	65.9729
	279	65	68	Intermediate reticular nucleus		271	29	99	Medulla		207	13	85	Intermediate reticular nucleus		Input	252.075	32.7385	83.0674		Input	214.056	24.9831	75.5255		Seed	276.926	56.1055	66.6241
	273	65	69	Intermediate reticular nucleus		270	28	81	Medulla		200	14	75	Intermediate reticular nucleus		Input	258.04	33.1529	77.6509		Input	207.689	24.3	69.0095		Seed	274.885	55.8716	68.3714
	267	64	80	Intermediate reticular nucleus		275	28	78	Medulla		194	13	78	Intermediate reticular nucleus		Input	261.651	33.5648	69.6467		Input	193.063	22.9267	57.9526		Seed	276.879	55.9135	69.2383
	260	64	79	Intermediate reticular nucleus		278	29	86	Medulla		268	22	69	Intermediate reticular nucleus		Input	272.423	34.3921	57.5463		Input	213.96	24.3493	62.9906		Seed	269.042	55.5314	68.8286
	266	65	73	Intermediate reticular nucleus		259	28	93	Medulla		263	22	77	Intermediate reticular nucleus		Input	277.409	34.4103	62.6555		Input	271.288	29.3898	99.5096		Seed	268.608	55.4343	69.8541
	262	64	72	Intermediate reticular nucleus		279	30	104	Medulla		262	22	76	Intermediate reticular nucleus		Input	286.686	34.6669	65.6191		Input	270.433	28.4305	81.3324		Seed	269.341	55.418	70.6097
	200	61	94	Intermediate reticular nucleus		267	28	89	Medulla		256	21	78	Intermediate reticular nucleus		Input	284.16	34.0619	80.5208		Input	275.205	28.5768	78.922		Seed	264.863	55.086	71.942
	195	61	97	Intermediate reticular nucleus		274	28	86	Medulla		250	20	91	Intermediate reticular nucleus		Input	273.52	33.9181	72.7023		Input	278.13	29.1256	86.6016		Seed	265.388	55.1788	71.0428
	201	69	83	Intermediate reticular nucleus		271	28	75	Medulla		254	20	89	Intermediate reticular nucleus		Input	265.225	33.8477	65.3851		Input	259.836	28.4568	93.6899		Seed	286.14	56.0528	74.0286
	197	69	79	Intermediate reticular nucleus		197	31	100	Medulla		253	20	89	Intermediate reticular nucleus		Input	270.261	33.9361	68.487		Input	296.067	31.5361	114.65		Seed	286.473	55.7978	77.7855
	188	68	77	Intermediate reticular nucleus		195	30	94	Medulla		261	21	84	Intermediate reticular nucleus		Input	269.934	33.1028	92.5795		Input	279.091	30.0786	104.536		Seed	277.238	55.5444	74.5886
	188	68	76	Intermediate reticular nucleus		202	31	97	Medulla		191	18	73	Intermediate reticular nucleus		Input	273.486	33.1809	94.3052		Input	267.504	28.6642	89.2649		Seed	278.131	55.4258	76.8721
	192	68	77	Intermediate reticular nucleus		187	29	83	Medulla		190	18	73	Intermediate reticular nucleus		Input	273.479	33.4178	87.3447		Input	274.74	28.9291	86.467		Seed	278.935	55.4965	76.4794
	194	69	67	Intermediate reticular nucleus		246	34	107	Medulla		193	18	74	Intermediate reticular nucleus		Input	275.324	33.5513	85.5112		Input	271.826	28.2351	75.8786		Seed	272.768	54.9818	79.1082
	194	68	95	Intermediate reticular nucleus		257	34	105	Medulla		197	18	72	Intermediate reticular nucleus		Input	275.933	33.5048	87.567		Input	197.47	31.2649	100.528		Seed	275.312	55.2057	77.8644
	179	68	60	Intermediate reticular nucleus		276	35	97	Medulla		199	18	77	Intermediate reticular nucleus		Input	276.391	33.7148	81.9188		Input	195.145	30.8427	94.7032		Seed	276.052	55.162	79.0024
	195	68	98	Intermediate reticular nucleus		281	35	96	Medulla		200	18	76	Intermediate reticular nucleus		Input	257.425	32.4157	98.5955		Input	202.525	31.4092	97.7602		Seed	275.397	55.0392	80.2221
	269	71	93	Intermediate reticular nucleus		287	36	95	Medulla		204	18	82	Intermediate reticular nucleus		Input	263.905	32.6907	97.8555		Input	200.045	31.1112	94.5865		Seed	275.005	54.9582	81.0558
	265	71	83	Intermediate reticular nucleus		266	35	104	Medulla		276	28	57	Intermediate reticular nucleus		Input	266.621	32.7992	97.7431		Input	196.334	30.7523	91.5721		Seed	274.119	54.8507	81.8958
	261	71	74	Intermediate reticular nucleus		267	35	103	Medulla		274	28	59	Intermediate reticular nucleus		Input	265.819	32.8556	95.181		Input	199.153	30.1901	77.2113		Seed	273.717	55.0141	79.3511
	265	71	72	Intermediate reticular nucleus		282	36	105	Medulla		273	28	62	Intermediate reticular nucleus		Input	263.176	32.7447	95.4471		Input	187.133	29.8438	83.7264		Seed	279.887	55.1221	82.3321
	266	71	73	Intermediate reticular nucleus		279	36	107	Medulla		267	27	72	Intermediate reticular nucleus		Input	257.549	32.0227	110.273		Input	188.199	28.3067	51.8777		Seed	278.866	55.0074	83.1739
	267	71	71	Intermediate reticular nucleus		262	38	61	Medulla		262	27	70	Intermediate reticular nucleus		Input	280.711	33.0308	106.888		Input	213.412	31.45	86.4187		Seed	278.876	54.7676	86.4887
	270	72	66	Intermediate reticular nucleus		295	41	80	Medulla		260	26	73	Intermediate reticular nucleus		Input	282.005	33.1365	105.248		Input	255.275	35.1501	113.47		Seed	280.063	54.7571	87.4935
	279	72	63	Intermediate reticular nucleus		293	42	95	Medulla		195	23	74	Intermediate reticular nucleus		Input	286.99	33.3334	105.107		Input	246.239	34.3543	107.69		Seed	267.871	54.8817	76.9397
	261	76	84	Intermediate reticular nucleus		285	41	90	Medulla		251	29	92	Intermediate reticular nucleus		Input	286.758	33.5162	99.4799		Input	260.083	35.4707	114.496		Seed	264.271	54.6893	76.9857
	262	76	93	Intermediate reticular nucleus		283	41	95	Medulla		266	31	78	Intermediate reticular nucleus		Input	289.224	33.5685	100.734		Input	264.013	36.0304	121.272		Seed	264.554	54.6489	77.7471
	267	77	78	Intermediate reticular nucleus		287	42	96	Medulla		199	27	83	Intermediate reticular nucleus		Input	279.955	33.4518	93.6731		Input	257.504	34.8874	105.743		Seed	264.452	54.893	74.3059
	268	77	76	Intermediate reticular nucleus		275	41	98	Medulla		191	28	71	Intermediate reticular nucleus		Input	277.24	33.2805	95.6288		Input	262.39	35.3693	109.899		Seed	264.982	54.963	73.7254
	178	73	74	Intermediate reticular nucleus		278	41	96	Medulla		184	27	72	Intermediate reticular nucleus		Input	293.427	34.0547	91.219		Input	274.289	36.3951	117.071		Seed	273.036	54.4137	87.1371
	190	74	71	Intermediate reticular nucleus		278	41	99	Medulla		260	34	92	Intermediate reticular nucleus		Input	263.502	32.8874	91.6274		Input	267.948	36.1645	119.553		Seed	274.076	54.645	84.7014
	187	73	89	Intermediate reticular nucleus		280	42	106	Medulla		253	35	76	Intermediate reticular nucleus		Input	186.854	32.7182	190.907		Input	276.573	36.3055	112.733		Seed	270.654	54.0783	90.0363
	189	73	102	Intermediate reticular nucleus		270	41	107	Medulla		271	36	74	Intermediate reticular nucleus		Input	182.294	32.7233	185.598		Input	265.705	35.1069	100.964		Seed	267.981	54.4069	83.5681
	200	74	84	Intermediate reticular nucleus		271	41	108	Medulla		272	36	74	Intermediate reticular nucleus		Input	201.644	36.4935	96.8144		Input	270.725	35.142	96.0582		Seed	269.131	54.5562	82.3421
	195	73	93	Intermediate reticular nucleus		271	41	106	Medulla		265	37	64	Intermediate reticular nucleus		Input	193.016	36.2845	93.1895		Input	276.669	35.5559	97.6769		Seed	261.008	54.2236	81.0436
	199	74	90	Intermediate reticular nucleus		266	41	106	Medulla		199	31	97	Intermediate reticular nucleus		Input	196.77	36.6908	85.5089		Input	281.281	35.7738	96.8712		Seed	260.571	53.9505	84.4916
	189	73	92	Intermediate reticular nucleus		266	41	104	Medulla		197	31	94	Intermediate reticular nucleus		Input	197.874	36.7498	85.0261		Input	287.06	36.0266	95.4608		Seed	260.675	54.2843	79.964
	197	74	92	Intermediate reticular nucleus		262	40	101	Medulla		195	32	77	Intermediate reticular nucleus		Input	203.65	36.8642	88.2025		Input	288.072	35.2917	79.6729		Seed	262.976	54.1855	82.9946
	179	73	80	Intermediate reticular nucleus		259	40	99	Medulla		196	32	79	Intermediate reticular nucleus		Input	213.25	37.0472	93.6917		Input	274.652	33.614	61.1974		Seed	263.572	54.1711	83.6245
	179	73	81	Intermediate reticular nucleus		206	43	100	Medulla		198	32	79	Intermediate reticular nucleus		Input	213.956	37.2765	87.7611		Input	253.91	34.1375	94.7996		Seed	261.419	53.8295	86.7757
	186	74	75	Intermediate reticular nucleus		209	43	101	Medulla		201	32	83	Intermediate reticular nucleus		Input	208.631	36.9763	90.5482		Input	248.866	33.5727	89.1654		Seed	265.279	54.0775	86.1526
	192	74	76	Intermediate reticular nucleus		212	43	100	Medulla		201	32	86	Intermediate reticular nucleus		Input	203.074	37.1454	79.2968		Input	251.209	33.4802	84.706		Seed	265.115	54.3923	81.6923
	194	75	58	Intermediate reticular nucleus		287	48	104	Medulla		204	32	86	Intermediate reticular nucleus		Input	197.953	36.8529	82.0897		Input	272.9	34.9899	90.5955		Seed	265.754	54.1907	84.9353
	264	77	76	Intermediate reticular nucleus		289	48	95	Medulla		185	33	58	Intermediate reticular nucleus		Input	186.875	37.6666	45.6661		Input	268.205	34.3688	83.4511		Seed	272.56	54.1109	90.9681
	266	77	67	Intermediate reticular nucleus		286	48	97	Medulla		185	33	64	Intermediate reticular nucleus		Input	262.158	41.0221	32.3437		Input	266.201	35.2951	104.163		Seed	268.484	53.8098	92.1677
	264	76	91	Intermediate reticular nucleus		283	47	93	Medulla		179	32	67	Intermediate reticular nucleus		Input	278.698	41.5409	35.8264		Input	267.21	35.3183	103.5		Seed	274.239	53.9419	94.5165
	266	76	92	Intermediate reticular nucleus		287	47	89	Medulla		246	39	89	Intermediate reticular nucleus		Input	262.784	39.9495	64.5394		Input	271.575	35.8497	109.224		Seed	273.124	53.8406	95.1045
	268	77	82	Intermediate reticular nucleus		221	47	67	Medulla		248	39	89	Intermediate reticular nucleus		Input	269.77	40.3446	60.8445		Input	282.707	36.2728	105.233		Seed	270.872	53.9236	92.3284
	263	76	83	Intermediate reticular nucleus		285	52	101	Medulla		249	39	84	Intermediate reticular nucleus		Input	250.313	38.8753	81.9633		Input	279.619	36.2143	107.513		Seed	274.233	53.7705	96.8753
	190	74	84	Intermediate reticular nucleus		284	52	102	Medulla		250	39	80	Intermediate reticular nucleus		Input	256.828	39.1743	80.5569		Input	184.561	35.5502	81.6045		Seed	275.451	53.8218	97.051
	198	74	82	Intermediate reticular nucleus		290	52	88	Medulla		252	39	92	Intermediate reticular nucleus		Input	272.248	39.7854	80.0651		Input	190.958	36.1637	86.6969		Seed	277.352	54.0713	94.9868
	271	77	79	Intermediate reticular nucleus		296	52	88	Medulla		255	38	98	Intermediate reticular nucleus		Input	271.771	40.1378	69.1786		Input	192.657	35.8991	79.5231		Seed	277.285	54.1648	93.6489
	190	79	87	Intermediate reticular nucleus		298	52	86	Medulla		262	39	91	Intermediate reticular nucleus		Input	273.913	39.9997	75.6555		Input	194.743	36.0148	79.5003		Seed	275.047	53.9943	94.3787
	198	79	95	Intermediate reticular nucleus		296	52	82	Medulla		259	39	94	Intermediate reticular nucleus		Input	270.357	39.6776	81.0888		Input	198.607	36.4756	84.3753		Seed	269.458	53.5383	96.6177
	263	82	90	Intermediate reticular nucleus		287	52	91	Medulla		260	39	91	Intermediate reticular nucleus		Input	269.924	39.4027	88.6679		Input	199.816	36.4852	83.2171		Seed	272.187	53.7536	95.6266
	264	82	78	Intermediate reticular nucleus		301	56	60	Medulla		257	39	95	Intermediate reticular nucleus		Input	268.914	39.3515	89.031		Input	208.062	36.5166	74.6367		Seed	268.722	53.3741	98.3483
	267	82	82	Intermediate reticular nucleus		274	57	110	Medulla		265	40	89	Intermediate reticular nucleus		Input	263.102	39.3049	83.8209		Input	190.617	35.537	74.5776		Seed	264.094	53.2931	96.1125
	268	82	82	Intermediate reticular nucleus		285	58	108	Medulla		262	39	94	Intermediate reticular nucleus		Input	253.458	38.8074	87.5137		Input	191.407	36.4882	92.6669		Seed	264.667	53.3746	95.4039
	200	79	102	Intermediate reticular nucleus		290	58	106	Medulla		266	40	84	Intermediate reticular nucleus		Input	251.698	38.5844	92.0675		Input	192.712	36.3163	87.7814		Seed	261.51	53.4368	92.2569
	187	78	100	Intermediate reticular nucleus		296	58	96	Medulla		265	40	82	Intermediate reticular nucleus		Input	250.459	38.4078	95.8524		Input	188.756	36.6005	97.8659		Seed	261.708	53.563	90.6606
	198	79	89	Intermediate reticular nucleus		268	57	113	Medulla		264	40	81	Intermediate reticular nucleus		Input	253.543	38.5754	94.4219		Input	262.029	38.8933	61.7788		Seed	262.738	53.8353	87.6513
	191	79	97	Intermediate reticular nucleus		286	70	156	Medulla		263	40	76	Intermediate reticular nucleus		Input	247.77	38.1799	99.4982		Input	263.411	38.1528	45.4661		Seed	259.269	53.6683	87.4406
	271	82	93	Intermediate reticular nucleus		197	60	54	Medulla		267	41	72	Intermediate reticular nucleus		Input	253.621	38.62	93.1997		Input	249.134	38.4765	67.8651		Seed	262.256	52.7741	101.937
	262	82	67	Intermediate reticular nucleus		200	60	53	Medulla		270	41	78	Intermediate reticular nucleus		Input	259.715	38.7455	96.4097		Input	275.032	40.8567	86.4189		Seed	260.026	52.7612	100.499
	280	83	76	Intermediate reticular nucleus		294	67	86	Medulla		270	41	79	Intermediate reticular nucleus		Input	251.269	38.2718	100.761		Input	278.932	41.3955	92.8114		Seed	265.261	53.1706	98.6475
	273	82	76	Intermediate reticular nucleus		295	67	95	Medulla		270	40	81	Intermediate reticular nucleus		Input	251.687	38.2987	100.442		Input	280.279	40.7807	79.0449		Seed	275.507	53.5798	100.429
	271	82	75	Intermediate reticular nucleus		287	67	100	Medulla		263	41	69	Intermediate reticular nucleus		Input	252.211	38.3785	98.694		Input	276.646	40.587	79.2379		Seed	262.693	52.5594	105.215
	261	82	74	Intermediate reticular nucleus		291	67	100	Medulla		264	41	70	Intermediate reticular nucleus		Input	267.603	38.8667	101.777		Input	282.023	40.734	76.1658		Seed	260.831	52.5338	104.218
	261	82	72	Intermediate reticular nucleus		158	65	91	Medulla		272	41	67	Intermediate reticular nucleus		Input	268.582	38.8922	102.135		Input	283.424	40.7172	74.267		Seed	265.299	53.4985	94.1527
	263	82	72	Intermediate reticular nucleus		202	66	44	Medulla		271	41	71	Intermediate reticular nucleus		Input	272.006	39.0009	102.82		Input	295.554	41.7295	80.9117		Seed	269.207	58.4149	92.6898
	260	82	82	Intermediate reticular nucleus		263	68	32	Medulla		276	42	66	Intermediate reticular nucleus		Input	273.732	39.3085	95.7432		Input	293.427	42.3327	95.3178		Seed	270.56	58.7689	88.7889
	196	79	100	Intermediate reticular nucleus		325	74	70	Medulla		279	42	64	Intermediate reticular nucleus		Input	273.608	39.2776	96.5111		Input	285.613	41.6717	90.8609		Seed	265.016	58.9123	82.7938
	180	79	74	Intermediate reticular nucleus		300	74	97	Medulla		188	37	63	Intermediate reticular nucleus		Input	268.107	39.0909	95.7669		Input	281.313	41.4328	90.8957		Seed	265.45	58.8929	83.376
	187	84	78	Intermediate reticular nucleus		296	80	96	Medulla		185	37	63	Intermediate reticular nucleus		Input	263.348	38.7532	100.297		Input	283.792	41.7936	95.3235		Seed	271.727	59.9602	73.205
	194	85	69	Intermediate reticular nucleus		297	86	100	Medulla		185	37	66	Intermediate reticular nucleus		Input	248.072	38.1154	101.735		Input	287.892	42.0863	96.5841		Seed	261.139	58.7334	82.4516
	262	87	87	Intermediate reticular nucleus		304	86	97	Medulla		188	37	67	Intermediate reticular nucleus		Input	279.947	39.3064	102.838		Input	266.123	40.2544	84.3541		Seed	265.393	58.2665	91.9735
	261	87	78	Intermediate reticular nucleus		300	86	86	Medulla		180	36	71	Intermediate reticular nucleus		Input	282.196	39.335	104.543		Input	269.09	40.6914	89.7578		Seed	272.417	58.8429	89.1137
	267	87	76	Intermediate reticular nucleus		295	85	88	Medulla		190	36	83	Intermediate reticular nucleus		Input	283.746	39.3724	105.199		Input	269.406	40.7826	91.2237		Seed	280.566	59.0975	91.5086
	269	87	71	Intermediate reticular nucleus		291	86	114	Medulla		197	35	96	Intermediate reticular nucleus		Input	287.483	39.4719	106.505		Input	273.363	41.1844	94.8193		Seed	280.377	58.6056	98.155
	192	84	81	Intermediate reticular nucleus		297	92	98	Medulla		200	36	94	Intermediate reticular nucleus		Input	281.342	39.4847	99.18		Input	274.156	41.1772	93.7895		Seed	267.743	58.1374	95.4565
	182	84	77	Intermediate reticular nucleus		255	96	86	Medulla		200	36	93	Intermediate reticular nucleus		Input	286.367	39.4825	104.931		Input	275.413	41.475	98.327		Seed	263.993	57.8146	97.1908
	180	84	76	Intermediate reticular nucleus		288	98	110	Medulla		200	36	91	Intermediate reticular nucleus		Input	294.696	40.0182	98.6294		Input	278.34	41.5528	96.6097		Seed	257.224	57.7651	92.9674
	188	84	72	Intermediate reticular nucleus		268	7	98	Medullary reticular nucleus dorsal part		203	36	93	Intermediate reticular nucleus		Input	292.663	40.4402	83.9397		Input	278.217	41.6878	99.4386		Seed	255.304	57.9702	88.7483
	259	86	87	Intermediate reticular nucleus		172	6	89	Medullary reticular nucleus dorsal part		201	36	89	Intermediate reticular nucleus		Input	294.435	40.423	86.4512		Input	280.47	42.1881	106.901		Seed	255.142	57.6344	93.2614
	270	87	85	Intermediate reticular nucleus		193	7	96	Medullary reticular nucleus dorsal part		193	36	89	Intermediate reticular nucleus		Input	281.684	39.7987	90.3494		Input	270.84	41.6948	107.816		Seed	256.832	57.3634	98.2247
	270	87	88	Intermediate reticular nucleus		268	12	97	Medullary reticular nucleus dorsal part		195	36	88	Intermediate reticular nucleus		Input	297.056	41.1613	67.743		Input	271.396	41.7359	108.015		Seed	258.396	57.1361	102.493
	262	87	65	Intermediate reticular nucleus		272	16	96	Medullary reticular nucleus dorsal part		197	36	88	Intermediate reticular nucleus		Input	297.826	41.0442	72.0505		Input	271.763	41.6935	106.759		Seed	259.895	57.2834	101.548
	281	88	76	Intermediate reticular nucleus		176	14	89	Medullary reticular nucleus dorsal part		195	36	84	Intermediate reticular nucleus		Input	297.291	40.9799	73.3331		Input	266.309	41.3874	106.745		Seed	273.757	58.3542	96.825
	271	87	79	Intermediate reticular nucleus		282	20	92	Medullary reticular nucleus dorsal part		193	36	84	Intermediate reticular nucleus		Input	272.228	40.5871	56.5065		Input	266.55	41.2824	104.381		Seed	272.041	58.269	96.757
	187	84	72	Intermediate reticular nucleus		287	20	96	Medullary reticular nucleus dorsal part		192	36	85	Intermediate reticular nucleus		Input	174.835	38.774	180.575		Input	262.383	40.904	101.487		Seed	274.53	58.3243	97.7973
	185	83	97	Intermediate reticular nucleus		280	20	91	Medullary reticular nucleus dorsal part		192	36	81	Intermediate reticular nucleus		Input	184.337	39.2023	178.752		Input	259.876	40.6655	99.5298		Seed	275.589	58.3769	97.8394
	191	89	70	Intermediate reticular nucleus		275	25	103	Medullary reticular nucleus dorsal part		191	36	78	Intermediate reticular nucleus		Input	181.518	38.8723	185.25		Input	262.551	40.6737	96.7054		Seed	272.281	57.8485	102.73
	265	92	86	Intermediate reticular nucleus		184	19	101	Medullary reticular nucleus dorsal part		195	36	80	Intermediate reticular nucleus		Input	169.225	38.3668	186.182		Input	254.992	39.5093	81.9219		Seed	273.878	58.0962	100.471
	271	92	84	Intermediate reticular nucleus		174	18	93	Medullary reticular nucleus dorsal part		197	37	81	Intermediate reticular nucleus		Input	180.473	39.0373	179.224		Input	174.667	45.5167	172.623		Seed	272.339	57.7649	103.925
	267	92	76	Intermediate reticular nucleus		186	24	92	Medullary reticular nucleus dorsal part		200	37	81	Intermediate reticular nucleus		Input	187.092	42.9452	71.9951		Input	174.446	45.5869	174.27		Seed	270.008	57.5262	105.527
	279	93	78	Intermediate reticular nucleus		276	10	62	Medullary reticular nucleus ventral part		200	37	80	Intermediate reticular nucleus		Input	194.516	42.9181	81.1881		Input	178.299	45.8356	174.928		Seed	270.905	57.548	105.877
	262	92	83	Intermediate reticular nucleus		274	10	66	Medullary reticular nucleus ventral part		201	37	81	Intermediate reticular nucleus		Input	195.542	42.9966	80.0468		Input	198.496	43.0086	95.9914		Seed	271.222	57.4909	106.893
	185	89	85	Intermediate reticular nucleus		246	14	89	Medullary reticular nucleus ventral part		203	37	81	Intermediate reticular nucleus		Input	192.387	42.7534	83.616		Input	201.337	43.1561	95.7621		Seed	271.71	57.4833	107.352
	267	96	82	Intermediate reticular nucleus		258	13	63	Medullary reticular nucleus ventral part		206	37	88	Intermediate reticular nucleus		Input	188.588	42.6111	83.494		Input	206.187	43.3812	94.8347		Seed	264.685	57.107	107.45
	263	96	86	Intermediate reticular nucleus		265	13	56	Medullary reticular nucleus ventral part		271	46	70	Intermediate reticular nucleus		Input	189.176	42.7039	81.4343		Input	206.533	43.5612	98.039		Seed	263.788	57.0853	107.101
	263	96	84	Intermediate reticular nucleus		261	13	64	Medullary reticular nucleus ventral part		272	46	72	Intermediate reticular nucleus		Input	194.519	42.7335	86.6129		Input	204.348	43.501	99.2782		Seed	264.535	57.2043	106
	184	93	81	Intermediate reticular nucleus		203	14	73	Medullary reticular nucleus ventral part		270	46	74	Intermediate reticular nucleus		Input	194.464	42.6009	90.4421		Input	206.09	43.6484	100.273		Seed	262.195	56.8469	109.234
	194	93	75	Intermediate reticular nucleus		202	14	68	Medullary reticular nucleus ventral part		267	45	73	Intermediate reticular nucleus		Input	191.165	42.4575	90.9184		Input	209.127	43.8988	101.875		Seed	262.073	56.6951	111.238
	274	96	77	Intermediate reticular nucleus		213	15	72	Medullary reticular nucleus ventral part		264	45	73	Intermediate reticular nucleus		Input	198.866	42.9086	86.39		Input	212.019	43.9912	100.49		Seed	260.236	56.5629	111.73
	265	96	84	Intermediate reticular nucleus		209	15	71	Medullary reticular nucleus ventral part		264	45	78	Intermediate reticular nucleus		Input	198.738	43.0039	83.4471		Input	208.94	43.6574	97.2712		Seed	257.476	56.353	112.625
	268	96	77	Intermediate reticular nucleus		205	14	62	Medullary reticular nucleus ventral part		268	45	77	Intermediate reticular nucleus		Input	205.187	43.2157	84.5274		Input	202.537	42.8336	87.9903		Seed	259.071	56.2911	114.634
	258	95	94	Intermediate reticular nucleus		260	17	66	Medullary reticular nucleus ventral part		268	45	79	Intermediate reticular nucleus		Input	191.265	42.7155	83.4585		Input	204.163	42.8325	86.1522		Seed	258.809	56.36	113.494
	184	93	82	Intermediate reticular nucleus		210	15	77	Medullary reticular nucleus ventral part		268	45	81	Intermediate reticular nucleus		Input	190.196	42.6067	85.4436		Input	197.125	42.4156	85.6964		Seed	259.748	56.2656	115.477
	177	93	69	Intermediate reticular nucleus		206	15	78	Medullary reticular nucleus ventral part		272	45	79	Intermediate reticular nucleus		Input	183.174	42.5468	79.2573		Input	187.399	42.0254	88.7723		Seed	262.572	55.8961	122.62
	263	96	82	Intermediate reticular nucleus		215	20	75	Medullary reticular nucleus ventral part		274	46	72	Intermediate reticular nucleus		Input	182.347	42.9448	66.6358		Input	188.391	41.9521	86.2033		Seed	253.423	56.525	107.317
	279	96	77	Intermediate reticular nucleus		249	23	95	Medullary reticular nucleus ventral part		265	45	83	Intermediate reticular nucleus		Input	185.761	43.0462	67.5218		Input	200.841	42.5145	83.5193		Seed	256.105	60.7664	97.3493
	324	57	167	Interposed nucleus		242	22	84	Medullary reticular nucleus ventral part		260	43	96	Intermediate reticular nucleus		Input	195.83	42.3142	100.404		Input	206.085	42.9996	87.338		Seed	263.551	61.2164	96.5399
	300	63	163	Interposed nucleus		254	22	66	Medullary reticular nucleus ventral part		261	44	93	Intermediate reticular nucleus		Input	199.989	42.4799	100.246		Input	258.644	47.4766	117.945		Seed	264.963	61.2862	96.6002
	323	76	165	Interposed nucleus		211	20	80	Medullary reticular nucleus ventral part		259	43	94	Intermediate reticular nucleus		Input	201.696	42.6241	97.9457		Input	258.281	47.0402	109.646		Seed	265.464	61.5324	93.5669
	292	151	120	lateral lemniscus		210	25	81	Medullary reticular nucleus ventral part		259	44	93	Intermediate reticular nucleus		Input	211.47	43.3637	87.2913		Input	263.234	47.2614	108.525		Seed	275.547	62.1911	91.7894
	186	37	45	Lateral reticular nucleus		209	24	78	Medullary reticular nucleus ventral part		258	43	95	Intermediate reticular nucleus		Input	271.501	46.4167	65.5899		Input	266.045	47.3856	107.864		Seed	276.797	62.2359	92.0778
	285	76	128	Lateral vestibular nucleus		214	24	75	Medullary reticular nucleus ventral part		257	43	99	Intermediate reticular nucleus		Input	269.062	46.3732	64.1074		Input	274.279	47.7882	106.7		Seed	278.833	62.2207	93.7628
	191	49	72	Linear nucleus of the medulla		207	24	69	Medullary reticular nucleus ventral part		256	43	99	Intermediate reticular nucleus		Input	268.865	46.3024	65.9635		Input	275.782	47.9491	108.231		Seed	284.583	61.9871	101.152
	187	49	68	Linear nucleus of the medulla		193	22	57	Medullary reticular nucleus ventral part		255	43	100	Intermediate reticular nucleus		Input	297.719	46.552	91.2831		Input	276.97	47.7928	103.787		Seed	282.698	63.2842	81.8971
	270	52	71	Linear nucleus of the medulla		199	30	77	Medullary reticular nucleus ventral part		258	44	92	Intermediate reticular nucleus		Input	301.404	46.6282	93.2157		Input	280.475	48.3948	111.88		Seed	282.285	62.2823	95.4143
	272	52	70	Linear nucleus of the medulla		188	28	51	Medullary reticular nucleus ventral part		247	43	91	Intermediate reticular nucleus		Input	306.144	46.8975	90.6742		Input	283.214	48.3593	108.113		Seed	269.312	60.9321	104.635
	186	55	70	Linear nucleus of the medulla		213	31	86	Medullary reticular nucleus ventral part		249	43	91	Intermediate reticular nucleus		Input	300.934	47.072	79.6548		Input	287.599	48.4047	104.123		Seed	259.529	60.4212	104.592
	187	55	71	Linear nucleus of the medulla		271	125	189	Midbrain		248	43	95	Intermediate reticular nucleus		Input	300.945	46.4875	96.825		Input	278.471	47.9017	104.283		Seed	263.184	60.3736	107.897
	188	55	72	Linear nucleus of the medulla		256	140	166	Midbrain		254	43	96	Intermediate reticular nucleus		Input	302.748	46.5441	97.2044		Input	304.778	49.3866	104.524		Seed	263.007	69.3819	85.2815
	230	51	50	Magnocellular reticular nucleus		271	185	184	Midbrain		253	43	95	Intermediate reticular nucleus		Input	286.858	45.527	109.085		Input	296.883	48.5757	97.1669		Seed	265.69	67.7723	109.424
	248	72	35	Magnocellular reticular nucleus		180	190	133	Midbrain		252	43	95	Intermediate reticular nucleus		Input	281.319	45.2487	110.988		Input	299.358	48.8132	99.1403		Input	268.59	10.3296	42.1881
	214	15	64	medial longitudinal fascicle		227	198	131	Midbrain		257	44	89	Intermediate reticular nucleus		Input	284.618	45.7345	100.459		Input	289.318	48.0795	95.7177		Input	273.657	10.6657	41.2246
	209	15	61	medial longitudinal fascicle		224	201	136	Midbrain		258	44	88	Intermediate reticular nucleus		Input	287.167	45.9655	96.5597		Input	286.731	48.0335	97.6878		Input	251.022	8.34127	56.8784
	230	75	76	medial longitudinal fascicle		229	201	133	Midbrain		264	45	82	Intermediate reticular nucleus		Input	286.621	46.0743	92.7491		Input	279.671	47.3795	92.5278		Input	247.692	7.3286	68.4309
	208	4	76	Medulla		204	180	159	Midbrain reticular nucleus		262	44	85	Intermediate reticular nucleus		Input	288.056	46.1644	91.7285		Input	283.295	47.636	93.5961		Input	256.316	8.14405	63.4347
	267	7	68	Medulla		248	184	177	Midbrain reticular nucleus		263	44	86	Intermediate reticular nucleus		Input	291.485	46.0735	98.2762		Input	283.709	47.432	89.0651		Input	257.563	8.29516	62.2543
	218	5	76	Medulla		207	180	158	Midbrain reticular nucleus		262	44	87	Intermediate reticular nucleus		Input	296.297	46.1598	101.188		Input	287.296	47.6559	89.5253		Input	262.343	8.70113	60.1196
	251	6	70	Medulla		275	184	163	Midbrain reticular nucleus		258	44	83	Intermediate reticular nucleus		Input	272.329	45.2244	101.527		Input	282.753	46.9871	81.2613		Input	267.207	9.03436	59.0483
	214	4	80	Medulla		254	188	162	Midbrain reticular nucleus		200	40	99	Intermediate reticular nucleus		Input	274.744	45.4531	97.5465		Input	283.373	46.8214	77.2635		Input	263.684	8.31943	66.3552
	213	4	76	Medulla		158	189	139	Midbrain reticular nucleus		202	40	98	Intermediate reticular nucleus		Input	280.434	45.754	95.1536		Input	290.299	47.394	80.9504		Input	260.706	7.33081	77.8315
	223	5	77	Medulla		286	167	145	Midbrain reticular nucleus retrorubral area		207	41	94	Intermediate reticular nucleus		Input	282.86	45.8266	95.7644		Input	304.971	48.0821	78.291		Input	272.63	8.35491	72.3489
	280	6	94	Medulla		277	166	136	Midbrain reticular nucleus retrorubral area		205	41	91	Intermediate reticular nucleus		Input	259.392	45.1936	87.7937		Input	267.457	46.1669	81.9804		Input	275.647	8.54289	71.9427
	206	9	70	Medulla		265	112	172	Midbrain trigeminal nucleus		202	41	92	Intermediate reticular nucleus		Input	270.526	45.8765	80.3451		Input	265.428	46.2197	85.2994		Input	276.934	8.46565	73.9406
	208	9	75	Medulla		289	110	106	Motor nucleus of trigeminal		201	40	95	Intermediate reticular nucleus		Input	261.518	45.029	95.0329		Input	273.705	46.0996	73.6622		Input	270.046	6.97363	89.5258
	208	9	77	Medulla		286	110	106	Motor nucleus of trigeminal		200	40	93	Intermediate reticular nucleus		Input	266.447	45.1835	96.0719		Input	276.355	46.0006	68.7282		Input	248.412	5.87705	88.9714
	209	9	79	Medulla		296	110	101	Motor nucleus of trigeminal		198	40	93	Intermediate reticular nucleus		Input	267.684	45.2723	94.8668		Input	280.753	46.744	78.6447		Input	249.415	5.96748	88.4509
	204	9	72	Medulla		282	110	112	Motor nucleus of trigeminal		198	40	95	Intermediate reticular nucleus		Input	259.629	44.8489	98.1824		Input	255.937	45.4592	80.7289		Input	254.352	6.3113	87.2876
	204	9	91	Medulla		293	117	120	Motor nucleus of trigeminal		198	40	95	Intermediate reticular nucleus		Input	257.263	44.7949	97.0895		Input	273.843	47.2001	95.4581		Input	275.75	5.93091	108.039
	199	9	59	Medulla		297	117	117	Motor nucleus of trigeminal		196	40	92	Intermediate reticular nucleus		Input	261.437	44.9014	98.6866		Input	269.454	47.6153	108.638		Input	213.309	4.60971	81.0118
	207	10	58	Medulla		290	115	90	Motor nucleus of trigeminal		199	41	89	Intermediate reticular nucleus		Input	252.72	44.7296	93.8683		Input	256.977	47.4937	120.145		Input	205.11	4.49176	76.6966
	214	9	73	Medulla		290	116	98	Motor nucleus of trigeminal		202	41	83	Intermediate reticular nucleus		Input	245.829	44.3426	97.4308		Input	261.644	46.2849	90.8246		Input	197.933	3.73249	81.9676
	213	9	81	Medulla		292	117	118	Motor nucleus of trigeminal		200	41	87	Intermediate reticular nucleus		Input	246.27	44.4237	95.55		Input	171.356	50.038	170.957		Input	206.913	4.48141	78.1464
	204	9	86	Medulla		300	117	118	Motor nucleus of trigeminal		201	41	89	Intermediate reticular nucleus		Input	249.007	44.3679	100.283		Input	191.186	51.0377	168.755		Input	210.056	4.75223	76.6887
	266	16	90	Medulla		160	115	121	Motor nucleus of trigeminal		196	41	88	Intermediate reticular nucleus		Input	249.812	44.2653	104.206		Input	319.218	57.7642	159.951		Input	206.648	4.86635	72.6456
	235	16	62	Medulla		302	122	105	Motor nucleus of trigeminal		196	41	84	Intermediate reticular nucleus		Input	252.491	44.402	103.225		Input	312.297	57.2822	158.066		Input	206.451	4.68235	75.0405
	264	16	90	Medulla		173	115	105	Motor nucleus of trigeminal		193	41	86	Intermediate reticular nucleus		Input	253.667	44.6576	97.0526		Input	182.411	46.8241	94.5134		Input	210.052	5.31731	68.8928
	264	16	93	Medulla		159	115	116	Motor nucleus of trigeminal		191	41	85	Intermediate reticular nucleus		Input	253.598	44.6322	97.7209		Input	175.085	45.3185	72.6649		Input	209.086	5.84974	60.8499
	228	21	56	Medulla		175	49	51	Nucleus ambiguus ventral division		194	41	82	Intermediate reticular nucleus		Input	260.576	44.637	105.473		Input	193.934	46.2408	70.0121		Input	204.716	6.40574	50.0151
	250	21	97	Medulla		193	57	103	Nucleus of the solitary tract		191	41	83	Intermediate reticular nucleus		Input	268.339	44.9849	104.045		Input	190.633	46.1514	71.9147		Input	198.328	6.1941	48.3052
	276	22	85	Medulla		243	19	116	Nucleus of the solitary tract		192	41	82	Intermediate reticular nucleus		Input	270.906	45.2751	98.4302		Input	191.416	46.2037	72.084		Input	193.483	5.50583	54.2859
	270	22	90	Medulla		255	35	113	Nucleus of the solitary tract		190	41	79	Intermediate reticular nucleus		Input	267.187	45.1434	98.0884		Input	194.737	46.5199	74.6827		Input	176.966	4.8176	51.8084
	254	21	95	Medulla		260	35	114	Nucleus of the solitary tract		196	42	70	Intermediate reticular nucleus		Input	260.621	44.7705	101.606		Input	193.375	46.4647	75.1015		Input	199.638	4.72224	69.5528
	190	22	97	Medulla		264	36	121	Nucleus of the solitary tract		189	42	68	Intermediate reticular nucleus		Input	171.522	44.2	198.58		Input	193.546	46.5572	76.7564		Input	234.864	5.21397	88.2987
	196	22	97	Medulla		262	35	109	Nucleus of the solitary tract		193	40	92	Intermediate reticular nucleus		Input	175.603	44.537	193.304		Input	196.631	46.6576	75.3128		Input	171.027	2.95982	73.1258
	186	22	89	Medulla		274	36	117	Nucleus of the solitary tract		197	40	96	Intermediate reticular nucleus		Input	177.135	44.2865	202.393		Input	195.603	46.5268	73.853		Input	268.017	15.3698	42.3358
	188	22	87	Medulla		267	36	119	Nucleus of the solitary tract		198	41	87	Intermediate reticular nucleus		Input	180.906	44.4028	203.245		Input	201.58	46.8592	73.8085		Input	269.397	14.5914	54.0713
	185	22	88	Medulla		276	36	112	Nucleus of the solitary tract		183	41	73	Intermediate reticular nucleus		Input	177.371	44.4992	196.416		Input	197.409	46.8184	77.6521		Input	265.715	14.1172	57.9426
	183	22	89	Medulla		271	35	109	Nucleus of the solitary tract		183	41	75	Intermediate reticular nucleus		Input	185.203	44.7687	197.364		Input	204.495	47.6076	85.4793		Input	265.575	13.9341	60.3667
	183	22	90	Medulla		258	47	109	Nucleus of the solitary tract		250	48	88	Intermediate reticular nucleus		Input	329.131	51.3967	165.645		Input	189.965	45.6932	63.5229		Input	250.149	13.5913	53.9158
	188	22	90	Medulla		263	47	108	Nucleus of the solitary tract		257	50	72	Intermediate reticular nucleus		Input	167.083	47.3869	100.005		Input	199.43	45.7228	53.5446		Input	247.57	13.1516	58.1109
	187	22	90	Medulla		266	47	107	Nucleus of the solitary tract		259	50	68	Intermediate reticular nucleus		Input	164.301	47.4468	95.0967		Input	221.892	47.7034	67.9656		Input	252.336	13.3994	58.1469
	192	22	99	Medulla		274	47	106	Nucleus of the solitary tract		259	50	66	Intermediate reticular nucleus		Input	153.437	47.1177	92.4676		Input	267.522	53.0022	122.698		Input	287.437	16.0068	47.623
	264	25	94	Medulla		275	47	108	Nucleus of the solitary tract		265	51	61	Intermediate reticular nucleus		Input	161.173	47.7994	81.207		Input	256.217	51.5888	107.131		Input	293.185	16.3669	46.823
	260	25	97	Medulla		276	47	103	Nucleus of the solitary tract		266	51	63	Intermediate reticular nucleus		Input	179.387	48.1167	92.5009		Input	270.102	52.6555	112.902		Input	288.684	15.0549	61.6549
	279	25	105	Medulla		280	48	111	Nucleus of the solitary tract		276	51	71	Intermediate reticular nucleus		Input	184.26	48.1507	97.0161		Input	285.154	53.0299	103.563		Input	311.124	16.0044	64.8226
	286	26	81	Medulla		283	48	108	Nucleus of the solitary tract		279	51	67	Intermediate reticular nucleus		Input	174.745	48.0435	89.3995		Input	285.105	52.9175	101.375		Input	275.542	13.708	70.7079
	309	26	113	Medulla		278	47	104	Nucleus of the solitary tract		273	50	76	Intermediate reticular nucleus		Input	195.711	48.8616	89.1044		Input	284.218	52.922	102.454		Input	263.45	12.9128	72.9115
	202	30	103	Medulla		269	47	108	Nucleus of the solitary tract		271	50	76	Intermediate reticular nucleus		Input	199.071	48.8908	92.0478		Input	278.564	52.3554	97.4697		Input	258.809	12.8288	70.7067
	201	30	101	Medulla		256	51	107	Nucleus of the solitary tract		275	50	75	Intermediate reticular nucleus		Input	200.106	48.8498	94.4243		Input	281.233	52.5556	98.4803		Input	246.19	12.2543	69.4851
	201	30	100	Medulla		270	52	112	Nucleus of the solitary tract		271	50	81	Intermediate reticular nucleus		Input	202.433	48.9339	94.5876		Input	290.9	52.5747	88.0683		Input	245.923	11.8168	75.3262
	198	30	99	Medulla		285	53	103	Nucleus of the solitary tract		272	50	79	Intermediate reticular nucleus		Input	202.063	49.0142	91.811		Input	296.635	52.8992	88.1365		Input	243.268	11.4245	78.8124
	199	30	99	Medulla		271	57	108	Nucleus of the solitary tract		273	50	79	Intermediate reticular nucleus		Input	192.905	48.7161	90.1997		Input	299.315	53.1139	89.4258		Input	215.559	10.565	70.5845
	195	29	100	Medulla		229	80	54	Nucleus raphe magnus		268	50	79	Intermediate reticular nucleus		Input	198.06	49.1476	83.3653		Input	298.729	52.9553	86.9167		Input	240.521	9.41242	104.57
	187	29	95	Medulla		271	100	149	Parabrachial nucleus		267	50	80	Intermediate reticular nucleus		Input	193.64	48.9402	84.4523		Input	303.715	53.2886	87.9962		Input	248.42	11.5609	80.6645
	187	29	94	Medulla		264	106	168	Parabrachial nucleus		267	49	81	Intermediate reticular nucleus		Input	194.407	49.0332	82.5897		Input	296.902	52.6356	82.5799		Input	248.08	11.2033	85.3488
	190	30	86	Medulla		267	107	178	Parabrachial nucleus		267	49	82	Intermediate reticular nucleus		Input	193.508	49.028	81.7273		Input	301.182	52.9055	83.1852		Input	250.848	10.5985	95.697
	181	29	89	Medulla		275	106	143	Parabrachial nucleus		267	49	85	Intermediate reticular nucleus		Input	203.825	49.1213	90.6598		Input	300.622	53.06	86.8917		Input	259.894	11.8691	84.7285
	183	29	85	Medulla		216	82	108	Paragigantocellular reticular nucleus dorsal part		266	49	86	Intermediate reticular nucleus		Input	182.12	48.6615	79.6		Input	298.823	52.2556	72.8564		Input	260.001	12.3616	78.0134
	253	33	76	Medulla		268	63	41	Paragigantocellular reticular nucleus lateral part		263	49	84	Intermediate reticular nucleus		Input	185.027	48.871	76.7395		Input	303.017	52.6813	76.664		Input	259.036	12.4196	76.5139
	261	33	69	Medulla		151	12	159	Paramedian lobule		262	49	87	Intermediate reticular nucleus		Input	188.961	48.9549	78.7273		Input	269.438	49.8407	57.5031		Input	267.428	12.4822	81.7334
	257	32	98	Medulla		167	54	81	Parvicellular reticular nucleus		264	49	86	Intermediate reticular nucleus		Input	191.596	49.2674	72.5357		Input	285.238	51.7477	77.8951		Input	265.494	12.1524	84.8797
	257	32	110	Medulla		171	55	83	Parvicellular reticular nucleus		263	49	88	Intermediate reticular nucleus		Input	184.336	49.0284	71.3379		Input	280.194	51.9876	88.3115		Input	266.11	12.0776	86.3578
	280	33	106	Medulla		159	54	75	Parvicellular reticular nucleus		259	49	80	Intermediate reticular nucleus		Input	181.625	48.8883	72.3833		Input	281.193	52.1013	89.4645		Input	264.476	11.9641	86.7378
	282	33	105	Medulla		272	61	101	Parvicellular reticular nucleus		257	48	89	Intermediate reticular nucleus		Input	187.006	49.2322	68.3751		Input	274.593	51.9279	93.3758		Input	263.369	11.9248	86.4779
	286	33	99	Medulla		278	62	104	Parvicellular reticular nucleus		256	48	89	Intermediate reticular nucleus		Input	187.869	49.3341	66.3617		Input	270.403	51.8972	97.4429		Input	274.964	12.1275	92.0857
	289	33	100	Medulla		284	62	101	Parvicellular reticular nucleus		256	48	90	Intermediate reticular nucleus		Input	193.858	49.1978	77.1383		Input	265.597	50.9298	83.5145		Input	287.854	12.3506	98.3491
	279	33	93	Medulla		281	61	94	Parvicellular reticular nucleus		256	48	90	Intermediate reticular nucleus		Input	196.645	49.3889	74.6807		Input	266.698	51.0278	84.239		Input	281.823	10.9744	112.959
	277	33	95	Medulla		278	61	89	Parvicellular reticular nucleus		255	48	90	Intermediate reticular nucleus		Input	181.562	49.3739	58.0553		Input	268.586	51.2148	85.8612		Input	294.067	12.2317	104.491
	293	34	91	Medulla		265	35	100	Parvicellular reticular nucleus		256	48	93	Intermediate reticular nucleus		Input	192.827	49.6961	61.3424		Input	278.587	51.6681	83.7344		Input	295.633	12.8734	96.7774
	263	32	91	Medulla		270	35	96	Parvicellular reticular nucleus		257	48	93	Intermediate reticular nucleus		Input	230.074	51.5157	50.0704		Input	287.987	52.5597	91.0214		Input	206.864	9.13725	83.9751
	262	41	32	Medulla		288	35	79	Parvicellular reticular nucleus		261	48	95	Intermediate reticular nucleus		Input	272.21	54.1312	20.9647		Input	183.453	55.418	169.216		Input	206.881	9.42351	80.0392
	251	38	100	Medulla		272	34	90	Parvicellular reticular nucleus		262	49	89	Intermediate reticular nucleus		Input	266.221	52.5868	59.5274		Input	318.788	61.6611	142.616		Input	207.361	9.52319	79.0123
	251	38	100	Medulla		184	35	81	Parvicellular reticular nucleus		263	49	90	Intermediate reticular nucleus		Input	270.684	52.337	71.9105		Input	321.226	62.0205	147.062		Input	209.263	9.6356	78.8409
	267	38	101	Medulla		191	36	92	Parvicellular reticular nucleus		265	49	89	Intermediate reticular nucleus		Input	272.017	52.4208	70.9589		Input	324.842	62.6583	155.745		Input	209.157	9.93683	74.6093
	268	38	102	Medulla		188	36	97	Parvicellular reticular nucleus		266	49	91	Intermediate reticular nucleus		Input	260.375	51.6858	79.3616		Input	175.631	49.0905	51.7467		Input	204.811	9.53282	77.0316
	272	39	102	Medulla		275	40	86	Parvicellular reticular nucleus		267	49	87	Intermediate reticular nucleus		Input	263.367	51.8083	79.15		Input	195.992	50.3036	53.2069		Input	202.196	9.8109	71.302
	263	38	100	Medulla		278	41	92	Parvicellular reticular nucleus		268	49	85	Intermediate reticular nucleus		Input	266.554	51.7669	83.9718		Input	191.756	51.1891	75.5974		Input	198.091	9.36973	74.4112
	248	38	101	Medulla		280	40	79	Parvicellular reticular nucleus		269	49	85	Intermediate reticular nucleus		Input	254.63	51.0517	91.4775		Input	188.422	51.078	77.1054		Input	194.668	9.46965	70.5525
	279	39	102	Medulla		276	40	79	Parvicellular reticular nucleus		268	49	89	Intermediate reticular nucleus		Input	258.01	51.153	92.3274		Input	185.605	50.8482	75.6681		Input	204.612	10.0664	69.5296
	282	39	104	Medulla		282	40	76	Parvicellular reticular nucleus		265	48	93	Intermediate reticular nucleus		Input	261.61	51.3208	91.4758		Input	185.766	50.5699	69.9376		Input	208.784	10.3297	68.921
	283	39	105	Medulla		283	40	74	Parvicellular reticular nucleus		257	48	96	Intermediate reticular nucleus		Input	273.138	51.986	84.9896		Input	189.378	50.8047	70.5872		Input	210.102	10.4697	67.9455
	281	39	99	Medulla		281	41	90	Parvicellular reticular nucleus		257	48	98	Intermediate reticular nucleus		Input	273.367	51.8144	90.288		Input	199.149	52.4763	93.0169		Input	200.404	10.6368	58.613
	286	39	104	Medulla		269	40	89	Parvicellular reticular nucleus		275	51	59	Intermediate reticular nucleus		Input	248.86	50.5093	100.869		Input	193.256	51.9603	89.3057		Input	196.933	10.4977	58.0162
	294	40	86	Medulla		269	40	91	Parvicellular reticular nucleus		274	51	61	Intermediate reticular nucleus		Input	259.902	50.9523	100.359		Input	205.316	52.713	90.8518		Input	194.953	11.0778	48.5806
	297	41	72	Medulla		273	41	94	Parvicellular reticular nucleus		272	51	61	Intermediate reticular nucleus		Input	260.514	51.0377	98.5456		Input	178.77	50.0446	67.2731		Input	180.928	7.60423	86.3225
	297	40	73	Medulla		274	41	93	Parvicellular reticular nucleus		277	51	60	Intermediate reticular nucleus		Input	260.055	51.0536	97.5595		Input	186.378	50.6427	70.7064		Input	178.273	7.74111	82.5109
	195	42	100	Medulla		262	40	96	Parvicellular reticular nucleus		280	52	59	Intermediate reticular nucleus		Input	257.184	50.7436	103.409		Input	198.035	51.7976	80.7249		Input	250.312	18.1162	57.1497
	286	45	109	Medulla		187	42	88	Parvicellular reticular nucleus		282	52	61	Intermediate reticular nucleus		Input	252.346	50.6044	102.022		Input	199.664	51.9021	80.9898		Input	259.527	18.2566	61.8918
	281	45	110	Medulla		279	47	92	Parvicellular reticular nucleus		206	46	87	Intermediate reticular nucleus		Input	265.381	50.8042	110.906		Input	204.805	52.1206	79.6062		Input	266.892	18.5491	63.1949
	284	45	100	Medulla		283	47	89	Parvicellular reticular nucleus		205	46	89	Intermediate reticular nucleus		Input	272.98	51.5237	98.3831		Input	193.546	51.7365	84.5173		Input	279.347	19.1473	63.9705
	287	45	96	Medulla		282	46	81	Parvicellular reticular nucleus		204	45	92	Intermediate reticular nucleus		Input	276.471	51.6666	98.1363		Input	197.153	53.588	117.418		Input	289.845	19.2326	70.4009
	286	46	92	Medulla		283	46	77	Parvicellular reticular nucleus		205	45	94	Intermediate reticular nucleus		Input	277.026	51.5616	101.847		Input	270.383	55.0976	65.7573		Input	292.787	19.1758	73.3165
	288	46	91	Medulla		290	47	80	Parvicellular reticular nucleus		204	45	96	Intermediate reticular nucleus		Input	276.197	51.4448	104.34		Input	301.958	56.5844	60.1549		Input	300.63	20.0543	66.884
	291	46	98	Medulla		280	46	78	Parvicellular reticular nucleus		204	45	98	Intermediate reticular nucleus		Input	277.568	51.6494	99.8824		Input	303.903	58.0078	86.3712		Input	292.874	18.3676	84.5264
	280	45	95	Medulla		273	47	95	Parvicellular reticular nucleus		204	45	100	Intermediate reticular nucleus		Input	282.158	51.7869	101.041		Input	305.566	58.3387	91.115		Input	306.528	17.9274	100.491
	282	45	95	Medulla		182	46	94	Parvicellular reticular nucleus		199	45	98	Intermediate reticular nucleus		Input	282.999	51.698	104.602		Input	274.562	57.5608	110.219		Input	284.495	17.039	96.7761
	261	44	98	Medulla		175	45	72	Parvicellular reticular nucleus		198	45	96	Intermediate reticular nucleus		Input	271.52	51.1609	107.381		Input	285.709	58.1068	108.662		Input	276.047	16.9086	92.4531
	245	44	97	Medulla		278	52	97	Parvicellular reticular nucleus		200	45	94	Intermediate reticular nucleus		Input	289.824	52.17	98.4702		Input	280.089	57.4211	101.261		Input	275.471	17.1095	89.2655
	249	44	100	Medulla		281	52	98	Parvicellular reticular nucleus		201	45	93	Intermediate reticular nucleus		Input	295.434	52.2318	103.002		Input	282.98	57.3355	96.3263		Input	267.9	16.3415	94.3698
	249	44	104	Medulla		298	52	72	Parvicellular reticular nucleus		193	45	93	Intermediate reticular nucleus		Input	303.279	53.2507	81.9672		Input	269.242	55.7904	80.8501		Input	261.798	17.2779	77.0353
	252	44	103	Medulla		285	51	77	Parvicellular reticular nucleus		192	45	91	Intermediate reticular nucleus		Input	298.597	53.5505	67.8676		Input	263.95	55.3424	77.8227		Input	260.83	17.2789	76.3195
	260	44	101	Medulla		280	51	88	Parvicellular reticular nucleus		193	45	88	Intermediate reticular nucleus		Input	262.708	50.9968	102.227		Input	278.363	56.2743	80.3149		Input	255.396	17.0952	74.9153
	167	47	100	Medulla		281	52	89	Parvicellular reticular nucleus		195	45	86	Intermediate reticular nucleus		Input	262.883	50.9713	103.174		Input	276.266	56.5451	88.0578		Input	247.05	16.303	79.7917
	164	47	95	Medulla		274	51	93	Parvicellular reticular nucleus		193	45	85	Intermediate reticular nucleus		Input	263.636	51.0492	101.74		Input	277.877	56.4668	84.6988		Input	252.926	16.2932	84.1857
	161	47	81	Medulla		270	51	97	Parvicellular reticular nucleus		191	45	83	Intermediate reticular nucleus		Input	264.154	51.2379	96.7861		Input	290.004	58.2257	106.238		Input	252.009	16.144	85.5794
	257	50	103	Medulla		278	51	83	Parvicellular reticular nucleus		196	45	84	Intermediate reticular nucleus		Input	171.341	50.8703	183.603		Input	296.294	58.1079	96.8641		Input	250.628	15.9094	87.8133
	289	52	98	Medulla		280	57	101	Parvicellular reticular nucleus		194	46	80	Intermediate reticular nucleus		Input	173.889	51.0137	182.278		Input	290.152	56.2764	67.194		Input	258.945	16.1723	90.2146
	262	50	102	Medulla		282	57	96	Parvicellular reticular nucleus		195	46	79	Intermediate reticular nucleus		Input	180.091	51.0646	187.8		Input	286.358	56.1312	68.5345		Input	254.514	15.8087	92.0181
	262	50	103	Medulla		278	56	80	Parvicellular reticular nucleus		195	46	78	Intermediate reticular nucleus		Input	184.7	51.3511	184.605		Input	268.402	57.3654	113.2		Input	255.613	15.6752	94.6556
	263	51	101	Medulla		276	56	88	Parvicellular reticular nucleus		194	46	76	Intermediate reticular nucleus		Input	187.148	51.5397	181.836		Input	271.363	57.2944	108.478		Input	239.461	14.6661	96.8674
	228	55	108	Medulla		277	56	84	Parvicellular reticular nucleus		196	46	74	Intermediate reticular nucleus		Input	175.587	50.9182	187.002		Input	324.389	72.4408	160.284		Input	250.699	14.4753	107.642
	245	58	51	Medulla		290	56	67	Parvicellular reticular nucleus		189	46	77	Intermediate reticular nucleus		Input	308.427	56.6894	167.885		Input	320.007	72.1469	159.315		Input	257.389	16.5936	83.2776
	263	59	48	Medulla		286	56	68	Parvicellular reticular nucleus		186	46	75	Intermediate reticular nucleus		Input	324.848	57.3288	167.696		Input	286.108	70.1021	156.384		Input	256.366	16.659	81.6334
	273	59	42	Medulla		169	60	85	Parvicellular reticular nucleus		187	46	73	Intermediate reticular nucleus		Input	322.967	56.9528	176.604		Input	169.446	60.0189	85.5411		Input	249.663	15.6768	90.3221
	284	57	104	Medulla		169	59	78	Parvicellular reticular nucleus		185	46	68	Intermediate reticular nucleus		Input	328.877	57.561	165.438		Input	169.601	59.6564	78.1386		Input	251.809	15.6387	92.4021
	286	57	109	Medulla		285	65	64	Parvicellular reticular nucleus		181	46	61	Intermediate reticular nucleus		Input	193.789	54.6704	97.4457		Input	181.583	59.912	69.8568		Input	202.374	15.7464	55.0934
	290	58	106	Medulla		283	67	100	Parvicellular reticular nucleus		185	45	77	Intermediate reticular nucleus		Input	199.368	54.7983	100.005		Input	188.916	60.2461	68.3333		Input	203.89	15.3764	61.2943
	294	58	105	Medulla		279	66	86	Parvicellular reticular nucleus		187	45	80	Intermediate reticular nucleus		Input	201.028	55.1225	92.3654		Input	190.997	60.4397	69.8709		Input	207.286	15.2655	65.2846
	290	58	101	Medulla		278	66	92	Parvicellular reticular nucleus		187	45	82	Intermediate reticular nucleus		Input	197.559	55.2968	83.323		Input	194.225	60.4518	66.5058		Input	214.201	15.2581	70.3977
	286	58	99	Medulla		285	66	89	Parvicellular reticular nucleus		187	45	83	Intermediate reticular nucleus		Input	194.782	55.2534	81.4542		Input	195.275	60.4974	66.2429		Input	209.288	14.8986	71.7955
	293	58	101	Medulla		287	66	78	Parvicellular reticular nucleus		184	45	81	Intermediate reticular nucleus		Input	193.937	55.2778	79.7849		Input	197.089	60.0025	54.348		Input	208.313	14.6493	74.5274
	190	62	51	Medulla		293	79	85	Parvicellular reticular nucleus		270	56	62	Intermediate reticular nucleus		Input	195.117	55.3198	79.8853		Input	200.636	60.1427	53.183		Input	205.996	14.591	73.6525
	250	65	50	Medulla		280	79	102	Parvicellular reticular nucleus		272	55	68	Intermediate reticular nucleus		Input	188.209	54.8938	84.5764		Input	215.468	61.8159	69.9946		Input	210.839	14.829	73.8796
	263	65	51	Medulla		295	79	76	Parvicellular reticular nucleus		276	55	71	Intermediate reticular nucleus		Input	186.763	54.7599	86.8697		Input	188.554	60.6038	75.8707		Input	211.397	14.8356	74.1931
	282	64	105	Medulla		284	78	76	Parvicellular reticular nucleus		275	55	70	Intermediate reticular nucleus		Input	188.561	55.1389	77.7768		Input	194.424	60.9982	77.1822		Input	212.435	14.956	73.284
	286	64	102	Medulla		295	85	78	Parvicellular reticular nucleus		264	54	73	Intermediate reticular nucleus		Input	188.996	55.2386	75.3424		Input	197.819	61.1069	75.5594		Input	212.039	14.631	77.4796
	278	64	108	Medulla		278	84	89	Parvicellular reticular nucleus		263	54	75	Intermediate reticular nucleus		Input	174.672	54.6725	75.7545		Input	202.612	61.6983	82.0024		Input	211.798	14.4525	79.767
	291	65	100	Medulla		171	78	75	Parvicellular reticular nucleus		265	54	78	Intermediate reticular nucleus		Input	186.931	55.3138	70.8002		Input	198.166	61.8412	89.8166		Input	207.419	14.4178	77.0714
	290	64	105	Medulla		166	78	75	Parvicellular reticular nucleus		266	54	78	Intermediate reticular nucleus		Input	187.538	55.3188	71.3388		Input	196.098	61.6271	87.8562		Input	208.992	14.1479	81.9341
	289	66	56	Medulla		180	79	88	Parvicellular reticular nucleus		266	54	79	Intermediate reticular nucleus		Input	188.898	55.3368	72.3484		Input	206.673	62.6501	96.453		Input	206.479	13.9897	82.2951
	272	65	54	Medulla		281	85	91	Parvicellular reticular nucleus		267	54	79	Intermediate reticular nucleus		Input	193.903	55.5045	73.089		Input	199.795	62.5278	101.692		Input	207.629	13.824	85.4139
	192	69	51	Medulla		285	85	84	Parvicellular reticular nucleus		270	54	77	Intermediate reticular nucleus		Input	185.242	55.0439	76.8097		Input	232.129	62.4353	63.7432		Input	203.812	14.1642	77.9559
	205	70	52	Medulla		288	84	77	Parvicellular reticular nucleus		271	54	78	Intermediate reticular nucleus		Input	192.458	55.4109	74.2028		Input	244.613	61.7058	35.2539		Input	200.2	14.1395	75.6794
	208	70	48	Medulla		290	85	82	Parvicellular reticular nucleus		268	54	82	Intermediate reticular nucleus		Input	183.232	55.3273	66.2185		Input	268.032	63.3156	41.2116		Input	194.425	13.6056	78.8566
	224	69	106	Medulla		173	85	88	Parvicellular reticular nucleus		272	54	83	Intermediate reticular nucleus		Input	209.602	56.0713	74.2132		Input	257.983	63.4858	55.827		Input	186.495	13.1742	79.0594
	252	72	53	Medulla		287	98	93	Parvicellular reticular nucleus		267	54	84	Intermediate reticular nucleus		Input	229	55.6623	108.168		Input	275.04	64.9896	66.7731		Input	177.74	13.5913	66.9641
	291	71	98	Medulla		292	97	81	Parvicellular reticular nucleus		266	54	84	Intermediate reticular nucleus		Input	243.739	57.6164	67.4796		Input	285.663	65.4741	64.5741		Input	169.996	12.5231	76.0829
	292	72	96	Medulla		280	97	88	Parvicellular reticular nucleus		266	54	83	Intermediate reticular nucleus		Input	245.671	58.2301	51.6502		Input	294.954	67.0728	86.0859		Input	187.437	11.8107	98.5463
	294	77	92	Medulla		289	97	87	Parvicellular reticular nucleus		265	54	81	Intermediate reticular nucleus		Input	263.389	59.0329	48.1323		Input	295.147	67.5379	95.1476		Input	279.771	21.3538	99.3686
	300	77	96	Medulla		279	97	94	Parvicellular reticular nucleus		263	54	81	Intermediate reticular nucleus		Input	273.81	59.6094	42.9973		Input	287.513	67.3672	100.268		Input	283.109	21.3039	102.475
	250	77	48	Medulla		165	97	91	Parvicellular reticular nucleus		262	54	79	Intermediate reticular nucleus		Input	277.012	60.1103	31.9161		Input	291.324	67.6158	100.97		Input	294.361	23.5104	80.1985
	300	83	89	Medulla		267	108	196	Periaqueductal gray		262	54	84	Intermediate reticular nucleus		Input	276.72	59.1588	59.5185		Input	283.548	67.1548	100.459		Input	305.451	23.2637	91.6367
	293	83	88	Medulla		265	113	180	Periaqueductal gray		261	53	84	Intermediate reticular nucleus		Input	275.169	59.0028	62.3438		Input	267.114	64.9445	74.7236		Input	308.984	23.0646	96.9434
	301	83	101	Medulla		266	113	179	Periaqueductal gray		265	53	88	Intermediate reticular nucleus		Input	269.614	58.8374	60.9143		Input	265.805	64.8439	74.179		Input	310.869	24.436	79.3966
	238	87	52	Medulla		260	142	203	Periaqueductal gray		265	53	88	Intermediate reticular nucleus		Input	269.735	58.7003	65.0766		Input	260.219	64.7793	79.1284		Input	307.386	24.0213	82.5917
	294	87	100	Medulla		264	142	186	Periaqueductal gray		262	53	91	Intermediate reticular nucleus		Input	264.364	57.7841	85.894		Input	269.966	65.4805	82.2299		Input	300.907	24.4497	71.9871
	297	88	91	Medulla		264	141	181	Periaqueductal gray		259	53	94	Intermediate reticular nucleus		Input	274.272	58.632	72.212		Input	277.853	65.5976	75.7595		Input	272.894	22.9738	72.0425
	289	87	99	Medulla		258	154	207	Periaqueductal gray		258	53	94	Intermediate reticular nucleus		Input	282.384	58.4257	87.4475		Input	279.962	66.2733	86.8796		Input	275.682	22.1892	84.8838
	266	89	161	Medulla		268	94	157	Pons		258	53	95	Intermediate reticular nucleus		Input	261.538	57.1855	100.269		Input	278.84	66.4709	92.0748		Input	277.979	21.9887	89.3122
	166	88	97	Medulla		294	98	99	Pons		257	53	94	Intermediate reticular nucleus		Input	268.417	57.1855	108.053		Input	285.003	66.6907	89.5771		Input	285.933	23.5685	73.2897
	292	92	101	Medulla		303	99	107	Pons		257	53	91	Intermediate reticular nucleus		Input	279.765	57.7988	102.887		Input	287.274	66.2625	78.5001		Input	269.765	21.0813	95.8747
	292	92	105	Medulla		262	100	166	Pons		252	53	89	Intermediate reticular nucleus		Input	284.141	57.9292	104.011		Input	245.132	62.9531	59.5509		Input	267.185	20.8585	97.0775
	301	93	99	Medulla		298	99	100	Pons		253	52	96	Intermediate reticular nucleus		Input	286.049	57.8007	109.941		Input	253.23	63.8921	69.2362		Input	263.815	20.235	103.235
	303	93	95	Medulla		291	105	104	Pons		252	52	98	Intermediate reticular nucleus		Input	290.669	58.113	106.002		Input	245.323	64.3377	86.9539		Input	268.304	22.9247	69.3943
	325	93	117	Medulla		298	105	101	Pons		252	52	101	Intermediate reticular nucleus		Input	294.689	58.2684	105.988		Input	241.72	64.0729	85.6942		Input	272.165	22.0221	84.6398
	255	95	88	Medulla		296	104	96	Pons		262	52	99	Intermediate reticular nucleus		Input	290.399	58.2473	101.754		Input	242.597	64.2098	87.447		Input	269.673	21.9008	84.5067
	295	96	96	Medulla		287	104	94	Pons		263	53	98	Intermediate reticular nucleus		Input	286.141	58.1474	99.8678		Input	243.521	64.0768	83.7634		Input	258.01	20.3241	97.7989
	258	95	85	Medulla		293	104	93	Pons		275	55	67	Intermediate reticular nucleus		Input	293.205	58.373	101.239		Input	258.539	64.0989	67.4351		Input	260.982	20.7264	94.405
	294	96	98	Medulla		293	104	99	Pons		192	51	64	Intermediate reticular nucleus		Input	307.422	59.227	92.2545		Input	256.485	63.9388	66.5341		Input	263.765	22.1024	77.4449
	174	13	94	Medullary reticular nucleus dorsal part		283	104	104	Pons		189	51	65	Intermediate reticular nucleus		Input	286.462	58.9991	75.2294		Input	251.884	63.498	62.8802		Input	262.795	22.1033	76.7298
	177	13	91	Medullary reticular nucleus dorsal part		302	105	95	Pons		188	51	60	Intermediate reticular nucleus		Input	282.849	58.7019	79.8665		Input	244.773	63.1749	64.3756		Input	256.514	21.6231	78.8002
	274	16	93	Medullary reticular nucleus dorsal part		289	104	95	Pons		204	51	83	Intermediate reticular nucleus		Input	269.913	58.3625	75.1926		Input	158.385	65.9199	91.5551		Input	262.042	22.8772	65.511
	279	17	97	Medullary reticular nucleus dorsal part		286	104	92	Pons		201	51	80	Intermediate reticular nucleus		Input	267.78	57.9722	84.2386		Input	179.454	66.1607	72.8313		Input	257.916	22.8496	62.9018
	275	16	111	Medullary reticular nucleus dorsal part		273	103	87	Pons		196	51	77	Intermediate reticular nucleus		Input	258.638	56.9267	104.586		Input	180.367	66.1057	70.715		Input	249.058	22.6339	59.4569
	278	17	94	Medullary reticular nucleus dorsal part		271	102	79	Pons		198	51	76	Intermediate reticular nucleus		Input	313.418	63.3477	177.46		Input	176.767	65.8512	69.6588		Input	254.099	22.6255	63.2263
	272	22	98	Medullary reticular nucleus dorsal part		278	102	67	Pons		197	51	71	Intermediate reticular nucleus		Input	300.65	63.3461	163.058		Input	175.389	65.5191	64.5741		Input	249.373	21.2234	79.1383
	276	22	95	Medullary reticular nucleus dorsal part		299	111	101	Pons		190	50	75	Intermediate reticular nucleus		Input	211.963	62.4427	89.2332		Input	197.435	67.7075	83.6048		Input	250.99	20.3923	91.771
	271	21	110	Medullary reticular nucleus dorsal part		282	109	96	Pons		196	51	68	Intermediate reticular nucleus		Input	198.475	61.9021	89.8432		Input	202.117	66.0037	44.3957		Input	255.4	20.6885	90.8823
	266	25	100	Medullary reticular nucleus dorsal part		169	103	88	Pons		196	50	81	Intermediate reticular nucleus		Input	193.538	61.7942	87.4228		Input	263.265	68.8257	32.4011		Input	254.246	20.7538	89.1456
	272	25	101	Medullary reticular nucleus dorsal part		286	117	128	Pons		180	50	74	Intermediate reticular nucleus		Input	194.495	62.0436	81.185		Input	138.285	67.7985	151.468		Input	253.363	20.6853	89.4506
	273	25	93	Medullary reticular nucleus dorsal part		304	118	121	Pons		181	50	79	Intermediate reticular nucleus		Input	197.074	62.1233	81.7622		Input	329.641	78.7933	157.087		Input	255.335	20.5836	92.2822
	274	25	98	Medullary reticular nucleus dorsal part		168	108	89	Pons		183	50	82	Intermediate reticular nucleus		Input	197.967	62.3861	75.0593		Input	325.172	74.2081	70.626		Input	256.499	20.5834	93.1275
	256	11	61	Medullary reticular nucleus ventral part		154	108	102	Pons		183	50	82	Intermediate reticular nucleus		Input	199.373	62.418	75.7139		Input	300.398	74.1923	97.9738		Input	256.676	20.4771	94.7222
	241	10	90	Medullary reticular nucleus ventral part		266	117	162	Pons		184	50	82	Intermediate reticular nucleus		Input	202.643	62.2943	83.0455		Input	274.306	71.3743	70.9036		Input	261.878	21.502	84.3574
	193	9	75	Medullary reticular nucleus ventral part		280	118	154	Pons		184	49	84	Intermediate reticular nucleus		Input	192.405	62.3445	69.9861		Input	209.478	66.1062	38.2194		Input	263.164	21.6651	83.0395
	259	11	67	Medullary reticular nucleus ventral part		283	117	124	Pons		199	50	88	Intermediate reticular nucleus		Input	198.453	62.5154	71.8128		Input	325.288	84.3929	149.598		Input	262.816	20.9823	92.204
	210	15	77	Medullary reticular nucleus ventral part		302	117	119	Pons		206	50	86	Intermediate reticular nucleus		Input	192.176	61.9628	80.9321		Input	272.461	77.6909	74.9149		Input	264.72	21.0664	92.4237
	213	15	75	Medullary reticular nucleus ventral part		292	123	126	Pons		208	50	90	Intermediate reticular nucleus		Input	192.918	62.0265	79.9047		Input	273.325	77.647	73.0741		Input	269.57	21.7039	87.1478
	204	14	74	Medullary reticular nucleus ventral part		277	120	93	Pons		255	57	102	Intermediate reticular nucleus		Input	190.372	62.8909	51.646		Input	276.011	77.8251	73.6277		Input	292.295	24.9659	58.6281
	207	15	73	Medullary reticular nucleus ventral part		158	113	86	Pons		253	56	103	Intermediate reticular nucleus		Input	204.132	63.0873	61.4511		Input	293.893	79.4397	85.8635		Input	296.076	25.1951	58.2075
	206	14	74	Medullary reticular nucleus ventral part		170	116	128	Pons		248	56	99	Intermediate reticular nucleus		Input	250.739	65.2578	50.4675		Input	191.792	73.8314	88.015		Input	196.203	20.4269	51.592
	256	16	90	Medullary reticular nucleus ventral part		281	122	118	Pons		255	57	91	Intermediate reticular nucleus		Input	241.352	64.1456	72.497		Input	183.099	73.2427	85.9799		Input	201.834	21.0953	46.4552
	258	16	87	Medullary reticular nucleus ventral part		332	130	113	Pons		257	57	94	Intermediate reticular nucleus		Input	251.221	64.9595	59.7694		Input	197.044	73.7999	81.521		Input	198.093	20.104	57.4152
	212	14	84	Medullary reticular nucleus ventral part		330	130	113	Pons		258	57	92	Intermediate reticular nucleus		Input	251.546	64.9957	59.0734		Input	188.423	73.0725	76.6399		Input	201.107	20.1575	58.8615
	212	15	81	Medullary reticular nucleus ventral part		279	129	141	Pons		259	58	88	Intermediate reticular nucleus		Input	253.149	64.9406	62.5067		Input	182.75	72.5384	72.3226		Input	193.813	19.3943	64.1005
	214	15	79	Medullary reticular nucleus ventral part		174	127	103	Pons		260	58	88	Intermediate reticular nucleus		Input	263.631	65.7314	51.1506		Input	334.514	85.1547	154.49		Input	191.847	18.5959	73.6864
	213	15	79	Medullary reticular nucleus ventral part		165	131	93	Pons		262	58	90	Intermediate reticular nucleus		Input	259.224	64.6762	77.1397		Input	296.874	80.1348	96.3989		Input	190.089	18.5147	73.5325
	215	15	78	Medullary reticular nucleus ventral part		264	106	152	Pontine central gray		262	58	91	Intermediate reticular nucleus		Input	265.344	64.2692	96.014		Input	280.956	79.5454	102.418		Input	193.741	18.6149	74.7974
	249	16	93	Medullary reticular nucleus ventral part		275	137	79	Pontine reticular nucleus		263	58	88	Intermediate reticular nucleus		Input	269.133	65.0938	76.0926		Input	295.83	79.0783	76.4926		Input	197.186	18.9445	72.748
	250	16	70	Medullary reticular nucleus ventral part		286	140	122	Pontine reticular nucleus		265	57	96	Intermediate reticular nucleus		Input	257.384	64.2574	87.3536		Input	284.127	78.4017	76.0654		Input	199.675	18.7355	77.434
	256	17	60	Medullary reticular nucleus ventral part		171	145	130	Pontine reticular nucleus		264	57	97	Intermediate reticular nucleus		Input	282.056	64.5963	105.319		Input	276.104	77.8981	74.9807		Input	200.227	18.8563	76.1688
	253	17	61	Medullary reticular nucleus ventral part		186	103	74	Pontine reticular nucleus caudal part		266	58	96	Intermediate reticular nucleus		Input	286.286	64.8678	102.136		Input	281.296	77.4922	61.0878		Input	202.19	19.0034	75.5616
	253	17	63	Medullary reticular nucleus ventral part		264	106	59	Pontine reticular nucleus caudal part		268	58	91	Intermediate reticular nucleus		Input	278.764	64.376	108.063		Input	188.663	72.4361	63.6801		Input	204.112	18.5759	82.8499
	253	16	94	Medullary reticular nucleus ventral part		281	108	70	Pontine reticular nucleus caudal part		269	58	90	Intermediate reticular nucleus		Input	291.628	65.1208	100.755		Input	325.282	90.607	149.513		Input	205.938	18.7854	81.2854
	192	14	80	Medullary reticular nucleus ventral part		271	108	73	Pontine reticular nucleus caudal part		269	58	88	Intermediate reticular nucleus		Input	290.245	64.9083	105.428		Input	326.097	90.7425	151.306		Input	210.202	19.0786	80.3309
	191	14	80	Medullary reticular nucleus ventral part		276	116	116	Pontine reticular nucleus caudal part		268	58	87	Intermediate reticular nucleus		Input	303.296	66.2107	81.9591		Input	329.594	90.6127	144.81		Input	210.281	19.2766	77.6576
	198	14	71	Medullary reticular nucleus ventral part		280	115	91	Pontine reticular nucleus caudal part		257	58	85	Intermediate reticular nucleus		Input	305.656	66.2899	82.3043		Input	331.376	90.5747	142.063		Input	208.447	19.3346	75.5286
	211	15	73	Medullary reticular nucleus ventral part		283	114	72	Pontine reticular nucleus caudal part		259	58	81	Intermediate reticular nucleus		Input	296.85	66.3434	70.772		Input	297.841	86.6078	100.39		Input	204.102	19.1434	75.0173
	200	20	67	Medullary reticular nucleus ventral part		288	115	87	Pontine reticular nucleus caudal part		266	59	80	Intermediate reticular nucleus		Input	290.182	66.1421	69.1357		Input	304.123	86.802	97.249		Input	203.535	19.2389	73.2894
	204	20	70	Medullary reticular nucleus ventral part		273	114	92	Pontine reticular nucleus caudal part		268	59	81	Intermediate reticular nucleus		Input	279.655	65.7509	68.7085		Input	300.962	86.0749	86.2773		Input	202.569	19.2631	72.256
	207	20	76	Medullary reticular nucleus ventral part		279	114	86	Pontine reticular nucleus caudal part		268	59	81	Intermediate reticular nucleus		Input	273.236	65.4797	69.4059		Input	305.648	86.3891	87.3104		Input	200.808	19.4725	68.0904
	215	20	78	Medullary reticular nucleus ventral part		274	115	97	Pontine reticular nucleus caudal part		269	59	82	Intermediate reticular nucleus		Input	289.376	66.5551	56.0994		Input	295.708	85.3776	78.235		Input	201.369	19.6538	65.9975
	208	20	83	Medullary reticular nucleus ventral part		240	112	76	Pontine reticular nucleus caudal part		271	59	78	Intermediate reticular nucleus		Input	272.547	65.9664	54.3414		Input	283.307	84.3726	72.0388		Input	205.501	19.7186	68.0974
	203	20	77	Medullary reticular nucleus ventral part		263	112	66	Pontine reticular nucleus caudal part		269	59	74	Intermediate reticular nucleus		Input	267.154	64.8767	80.2281		Input	278.426	84.9621	89.2456		Input	206.505	19.9411	65.7565
	205	20	79	Medullary reticular nucleus ventral part		179	110	119	Pontine reticular nucleus caudal part		270	58	86	Intermediate reticular nucleus		Input	260.76	64.6575	79.429		Input	261.749	83.6088	80.877		Input	207.738	20.0785	64.7562
	205	20	79	Medullary reticular nucleus ventral part		245	117	62	Pontine reticular nucleus caudal part		276	61	60	Intermediate reticular nucleus		Input	266.56	65.0736	73.7744		Input	265.864	83.5145	74.4014		Input	210.012	20.0477	66.8282
	244	21	84	Medullary reticular nucleus ventral part		180	114	67	Pontine reticular nucleus caudal part		187	56	61	Intermediate reticular nucleus		Input	262.583	64.9789	72.0566		Input	265.583	83.352	71.473		Input	209.669	20.3348	62.6202
	212	20	77	Medullary reticular nucleus ventral part		284	128	119	Pontine reticular nucleus caudal part		182	56	62	Intermediate reticular nucleus		Input	200.74	61.8396	94.2414		Input	212.922	80.4902	73.198		Input	211.432	20.4486	62.3284
	242	21	75	Medullary reticular nucleus ventral part		304	106	123	Principal sensory nucleus of the trigeminal		182	55	64	Intermediate reticular nucleus		Input	178.242	61.0849	90.9373		Input	222.363	80.7643	68.1215		Input	206.117	16.9638	106.537
	253	22	77	Medullary reticular nucleus ventral part		148	115	123	Principal sensory nucleus of the trigeminal		184	55	65	Intermediate reticular nucleus		Input	195.218	61.5081	97.7244		Input	229.287	80.4896	54.9109		Input	178.583	16.0758	98.8304
	196	19	88	Medullary reticular nucleus ventral part		316	123	104	Principal sensory nucleus of the trigeminal		179	55	68	Intermediate reticular nucleus		Input	276.499	64.4263	104.024		Input	183.614	78.8243	72.6978		Input	175.385	16.7147	87.7021
	205	23	81	Medullary reticular nucleus ventral part		207	184	148	Red nucleus		175	55	58	Intermediate reticular nucleus		Input	276.98	64.5022	102.339		Input	184.098	78.7367	70.4085		Input	181.457	16.787	91.105
	206	23	77	Medullary reticular nucleus ventral part		318	105	207	Simple lobule		188	56	66	Intermediate reticular nucleus		Input	201.333	69.0065	83.9077		Input	185.734	79.3239	80.2944		Input	189.715	17.5074	87.154
	211	23	78	Medullary reticular nucleus ventral part		176	1	94	Spinal nucleus of the trigeminal caudal part		190	56	68	Intermediate reticular nucleus		Input	216.453	69.8025	77.6485		Input	171.681	78.3066	75.6972		Input	183.595	17.7558	79.293
	209	23	82	Medullary reticular nucleus ventral part		282	8	102	Spinal nucleus of the trigeminal caudal part		192	55	71	Intermediate reticular nucleus		Input	200.645	69.3177	73.991		Input	166.749	78.0073	75.2325		Input	266.82	25.4779	98.6267
	210	23	75	Medullary reticular nucleus ventral part		285	17	101	Spinal nucleus of the trigeminal caudal part		192	55	72	Intermediate reticular nucleus		Input	197.54	69.0169	79.3087		Input	180.912	79.4411	88.0151		Input	268.347	26.053	91.8015
	247	25	85	Medullary reticular nucleus ventral part		307	17	78	Spinal nucleus of the trigeminal caudal part		192	55	74	Intermediate reticular nucleus		Input	188.574	68.7195	77.8954		Input	216.549	82.4389	108.013		Input	271.773	26.3268	90.5082
	255	25	77	Medullary reticular nucleus ventral part		301	18	105	Spinal nucleus of the trigeminal caudal part		190	55	75	Intermediate reticular nucleus		Input	188.687	68.7828	76.1639		Input	259.864	83.2037	74.9013		Input	273.505	26.1454	94.2651
	199	31	65	Medullary reticular nucleus ventral part		297	17	107	Spinal nucleus of the trigeminal caudal part		183	54	78	Intermediate reticular nucleus		Input	192.44	68.8946	77.129		Input	279.667	84.2131	72.9213		Input	276.765	26.3254	94.1453
	204	31	77	Medullary reticular nucleus ventral part		300	21	88	Spinal nucleus of the trigeminal caudal part		184	54	79	Intermediate reticular nucleus		Input	194.191	69.3014	67.1697		Input	281.292	85.2215	91.2193		Input	275.281	27.0836	82.6135
	207	31	78	Medullary reticular nucleus ventral part		296	31	114	Spinal nucleus of the trigeminal interpolar part		188	54	85	Intermediate reticular nucleus		Input	194.483	68.3572	95.2164		Input	295.861	85.9134	88.7521		Input	276.808	27.2967	80.7809
	208	31	71	Medullary reticular nucleus ventral part		304	49	104	Spinal nucleus of the trigeminal interpolar part		189	54	82	Intermediate reticular nucleus		Input	166.798	67.8048	80.1071		Input	285.122	85.1012	84.5425		Input	294.547	28.0519	83.2205
	205	31	74	Medullary reticular nucleus ventral part		296	48	97	Spinal nucleus of the trigeminal interpolar part		188	55	79	Intermediate reticular nucleus		Input	165.798	67.8086	78.8645		Input	279.699	84.3472	75.56		Input	304.999	28.5513	83.9069
	212	31	82	Medullary reticular nucleus ventral part		299	48	99	Spinal nucleus of the trigeminal interpolar part		187	55	78	Intermediate reticular nucleus		Input	179.291	68.9542	60.5038		Input	274.655	84.2044	78.344		Input	301.94	28.9857	75.6998
	207	30	86	Medullary reticular nucleus ventral part		304	48	78	Spinal nucleus of the trigeminal interpolar part		191	55	80	Intermediate reticular nucleus		Input	192.204	69.7494	51.7711		Input	278.397	84.4655	79.3726		Input	295.66	28.7517	74.3756
	252	32	83	Medullary reticular nucleus ventral part		299	53	89	Spinal nucleus of the trigeminal interpolar part		191	55	77	Intermediate reticular nucleus		Input	201.104	69.8593	58.6141		Input	288.373	84.9398	77.6935		Input	298.241	28.9491	73.524
	271	131	180	Midbrain		303	53	87	Spinal nucleus of the trigeminal interpolar part		191	55	76	Intermediate reticular nucleus		Input	205.939	70.266	52.1455		Input	290.439	85.2879	82.3306		Input	300.144	29.1639	71.9406
	272	130	206	Midbrain		301	52	83	Spinal nucleus of the trigeminal interpolar part		195	55	76	Intermediate reticular nucleus		Input	208.633	70.4983	48.3733		Input	308.406	86.5556	87.5521		Input	307.207	29.7676	68.7324
	297	144	157	Midbrain		300	53	86	Spinal nucleus of the trigeminal interpolar part		195	55	79	Intermediate reticular nucleus		Input	224.79	69.1441	106.408		Input	289.679	86.8311	113.958		Input	288.364	28.4784	72.858
	273	181	178	Midbrain		303	52	76	Spinal nucleus of the trigeminal interpolar part		195	55	81	Intermediate reticular nucleus		Input	195.617	68.2725	98.9869		Input	291.384	86.9486	114.397		Input	293.072	28.9759	69.4088
	252	185	183	Midbrain		303	58	86	Spinal nucleus of the trigeminal oral part		193	55	82	Intermediate reticular nucleus		Input	252.682	72.0046	53.9943		Input	173.479	85.2655	88.4507		Input	295.553	28.9402	71.6986
	187	182	184	Midbrain		305	58	91	Spinal nucleus of the trigeminal oral part		193	54	85	Intermediate reticular nucleus		Input	254.559	72.7714	33.6097		Input	246.274	87.0743	43.2428		Input	288.653	28.7152	69.8019
	269	137	174	Midbrain reticular nucleus		305	86	87	Spinal nucleus of the trigeminal oral part		193	54	85	Intermediate reticular nucleus		Input	260.93	72.8858	37.4592		Input	268.277	94.0486	157.777		Input	292.198	29.1203	66.7831
	148	148	175	Midbrain reticular nucleus		308	86	87	Spinal nucleus of the trigeminal oral part		192	54	86	Intermediate reticular nucleus		Input	248.848	72.4979	35.1743		Input	326.238	96.9723	151.369		Input	293.551	29.3647	64.394
	208	169	170	Midbrain reticular nucleus		323	288	100	Substantia innominata		198	55	86	Intermediate reticular nucleus		Input	242.58	70.8036	77.8224		Input	297.314	92.7165	98.7843		Input	294.295	29.4988	63.0838
	208	170	161	Midbrain reticular nucleus		291	179	136	Substantia nigra compact part		197	55	79	Intermediate reticular nucleus		Input	269.804	71.3196	93.4765		Input	279.706	90.4006	72.2556		Input	287.639	29.1149	63.5545
	253	171	173	Midbrain reticular nucleus		268	106	159	superior cerebelar peduncles		199	55	80	Intermediate reticular nucleus		Input	265.957	71.5041	83.7082		Input	266.961	90.3476	85.4294		Input	294.184	29.6757	60.5639
	263	181	165	Midbrain reticular nucleus		158	171	209	Superior colliculus motor related intermediate gray layer		199	56	75	Intermediate reticular nucleus		Input	261.305	71.6397	74.4619		Input	271.004	100.026	149.925		Input	298.422	29.9501	59.8499
	208	179	161	Midbrain reticular nucleus		300	178	200	Superior colliculus motor related intermediate gray layer		194	54	89	Intermediate reticular nucleus		Input	265.386	71.8636	72.5079		Input	294.986	98.8534	99.7526		Input	299.188	29.8459	61.8427
	201	178	165	Midbrain reticular nucleus		157	180	209	Superior colliculus motor related intermediate gray layer		195	54	90	Intermediate reticular nucleus		Input	266.617	71.869	73.7403		Input	303.089	99.6776	107.142		Input	293.689	29.9759	56.0648
	206	179	166	Midbrain reticular nucleus		166	185	200	Superior colliculus motor related intermediate gray layer		197	54	89	Intermediate reticular nucleus		Input	267.033	71.9469	71.9268		Input	318.191	105.577	207.95		Input	288.822	29.8353	54.4763
	199	178	167	Midbrain reticular nucleus		169	185	199	Superior colliculus motor related intermediate gray layer		198	55	87	Intermediate reticular nucleus		Input	270.511	72.2647	66.5316		Input	262.621	100.383	166.408		Input	283.249	29.6481	53.02
	210	179	154	Midbrain reticular nucleus		190	192	177	Superior colliculus motor related intermediate gray layer sublayer b		200	55	87	Intermediate reticular nucleus		Input	279.934	72.7468	63.0397		Input	287.718	98.1386	93.6098		Input	277.318	29.5	50.7648
	293	184	136	Midbrain reticular nucleus		170	172	214	Superior colliculus motor related intermediate white layer		202	55	87	Intermediate reticular nucleus		Input	289.865	72.9852	67.2789		Input	292.702	97.8031	81.3546		Input	274.906	29.8412	44.3104
	248	185	167	Midbrain reticular nucleus		157	170	205	Superior colliculus motor related intermediate white layer		190	54	92	Intermediate reticular nucleus		Input	288.452	72.9853	65.6764		Input	280.806	97.506	88.7115		Input	266.689	28.8777	51.6445
	205	191	163	Midbrain reticular nucleus		163	176	205	Superior colliculus motor related intermediate white layer		192	54	96	Intermediate reticular nucleus		Input	292.387	72.5493	82.9304		Input	289.81	97.946	87.4333		Input	276.975	28.9926	57.5141
	208	192	156	Midbrain reticular nucleus		169	181	207	Superior colliculus motor related intermediate white layer		199	54	92	Intermediate reticular nucleus		Input	305.242	72.8419	88.8852		Input	298.261	99.073	100.474		Input	274.234	28.713	59.3822
	210	192	149	Midbrain reticular nucleus		173	181	208	Superior colliculus motor related intermediate white layer		257	61	90	Intermediate reticular nucleus		Input	304.007	72.635	93.5597		Input	273.269	96.2883	72.8404		Input	273.103	28.4057	62.8014
	169	151	134	Midbrain reticular nucleus retrorubral area		170	185	196	Superior colliculus motor related intermediate white layer		260	61	93	Intermediate reticular nucleus		Input	285.281	71.7439	98.5311		Input	262.384	96.0266	79.7747		Input	267.488	27.3954	72.6654
	294	113	108	Motor nucleus of trigeminal		180	186	203	Superior colliculus motor related intermediate white layer		260	61	97	Intermediate reticular nucleus		Input	291.156	71.9771	98.3328		Input	260.22	95.9904	81.47		Input	262.955	27.3058	70.6172
	289	112	106	Motor nucleus of trigeminal		279	111	136	Supratrigeminal nucleus		263	62	85	Intermediate reticular nucleus		Input	292.366	72.0794	96.6998		Input	254.119	95.3298	75.107		Input	260.132	26.9823	73.0326
	161	108	105	Motor nucleus of trigeminal		284	117	134	Supratrigeminal nucleus		264	62	82	Intermediate reticular nucleus		Input	329.874	76.8737	158.643		Input	266.917	96.1532	77.2379		Input	258.119	27.2352	68.0863
	289	117	111	Motor nucleus of trigeminal		163	127	125	Supratrigeminal nucleus		263	62	80	Intermediate reticular nucleus		Input	323.425	76.3861	165.66		Input	255.852	96.0103	86.7441		Input	291.121	31.4809	33.4477
	296	117	116	Motor nucleus of trigeminal							265	62	74	Intermediate reticular nucleus		Input	285.446	76.2038	128.039		Input	288.313	98.9963	110.052		Input	313.77	29.936	71.1675
	292	117	106	Motor nucleus of trigeminal							266	62	78	Intermediate reticular nucleus		Input	294.785	77.7708	92.606		Input	279.454	97.699	94.0708		Input	320.487	29.8782	76.8316
	165	112	101	Motor nucleus of trigeminal							271	62	82	Intermediate reticular nucleus		Input	300.096	77.8552	96.1362		Input	264.228	106.805	168.665		Input	317.686	30.1145	71.5427
	157	112	111	Motor nucleus of trigeminal							273	63	77	Intermediate reticular nucleus		Input	261.261	76.7563	84.4552		Input	291.126	105.105	104.72		Input	319.035	30.4213	68.2886
	159	112	110	Motor nucleus of trigeminal							281	64	70	Intermediate reticular nucleus		Input	262.828	76.5241	93.044		Input	298.059	105.338	101.615		Input	314.696	30.9998	57.1662
	157	126	115	Motor nucleus of trigeminal							279	64	66	Intermediate reticular nucleus		Input	267.272	77.1905	78.5112		Input	296.422	104.989	96.4852		Input	209.136	28.5048	15.0805
	159	129	116	Motor nucleus of trigeminal							283	64	65	Intermediate reticular nucleus		Input	268.228	77.2824	76.8943		Input	287.636	104.406	94.6784		Input	185.799	26.2698	28.9919
	260	44	105	Nucleus of the solitary tract							284	64	62	Intermediate reticular nucleus		Input	253.312	77.3433	58.2298		Input	293.961	104.708	93.6264		Input	183.999	25.3504	40.3676
	268	44	104	Nucleus of the solitary tract							190	57	96	Intermediate reticular nucleus		Input	259.128	77.4692	61.1159		Input	219.072	100.08	84.9429		Input	192.961	26.3797	32.6669
	265	50	110	Nucleus of the solitary tract							195	57	96	Intermediate reticular nucleus		Input	223.539	75.8743	67.6682		Input	267.456	108.39	196.671		Input	195.404	25.963	40.1838
	282	51	101	Nucleus of the solitary tract							196	57	99	Intermediate reticular nucleus		Input	230.855	75.846	76.7745		Input	267.462	107.487	178.649		Input	203.766	26.4663	39.302
	282	51	104	Nucleus of the solitary tract							196	57	100	Intermediate reticular nucleus		Input	217.725	75.0278	85.9381		Input	268.131	106.545	159.123		Input	204.315	26.2201	43.0955
	271	51	107	Nucleus of the solitary tract							200	57	101	Intermediate reticular nucleus		Input	178.797	73.9087	74.7446		Input	264.29	106.006	152.648		Input	205.208	26.1193	45.1322
	268	57	108	Nucleus of the solitary tract							199	58	92	Intermediate reticular nucleus		Input	190.721	74.4755	71.5973		Input	293.427	104.971	99.472		Input	207.715	25.8512	50.6464
	258	56	104	Nucleus of the solitary tract							197	57	93	Intermediate reticular nucleus		Input	187.34	73.7423	89.2973		Input	283.515	104.665	104.438		Input	208.335	25.3349	58.2164
	219	170	166	Oculomotor nucleus							194	57	91	Intermediate reticular nucleus		Input	189.33	73.3666	102.579		Input	304.608	106.798	123.423		Input	205.731	25.3759	55.765
	263	101	167	Parabrachial nucleus							193	57	90	Intermediate reticular nucleus		Input	200.665	74.42	84.4794		Input	275.917	106.208	143.705		Input	211.962	25.7128	55.6329
	265	101	168	Parabrachial nucleus							195	58	86	Intermediate reticular nucleus		Input	182.466	73.2984	96.8126		Input	302.485	105.295	95.8147		Input	213.431	25.8632	54.6238
	264	101	164	Parabrachial nucleus							195	58	84	Intermediate reticular nucleus		Input	195.293	73.9007	93.6464		Input	289.859	104.554	95.1373		Input	214.889	25.9873	53.968
	275	102	149	Parabrachial nucleus							196	58	83	Intermediate reticular nucleus		Input	199.226	74.1587	90.5214		Input	286.091	104.189	92.0777		Input	218.763	26.5059	49.6244
	275	102	147	Parabrachial nucleus							198	58	84	Intermediate reticular nucleus		Input	189.184	73.7205	92.0229		Input	273.981	103.262	87.0999		Input	222.069	26.3546	54.1056
	272	110	155	Parabrachial nucleus							199	59	80	Intermediate reticular nucleus		Input	197.513	74.0155	92.7874		Input	271.475	102.748	79.6524		Input	217.078	26.5072	48.3851
	269	109	188	Parabrachial nucleus							190	57	89	Intermediate reticular nucleus		Input	179.98	73.767	80.2424		Input	295.276	103.051	59.121		Input	217.93	26.7464	45.7029
	269	113	173	Parabrachial nucleus							188	57	87	Intermediate reticular nucleus		Input	179.312	73.6833	81.9449		Input	278.148	102.517	67.5944		Input	198.715	25.1706	53.5104
	269	113	176	Parabrachial nucleus							189	58	86	Intermediate reticular nucleus		Input	186.499	74.1923	75.1338		Input	165.655	97.4046	91.238		Input	197.345	25.0338	54.4051
	288	116	141	Parabrachial nucleus							191	58	86	Intermediate reticular nucleus		Input	192.189	74.3739	76.2418		Input	299.357	111.075	101.371		Input	197	25.1021	53.2135
	274	119	179	Parabrachial nucleus							189	58	84	Intermediate reticular nucleus		Input	194.003	75.0571	58.2374		Input	289.572	110.782	106.454		Input	192.313	24.6541	55.9951
	297	134	128	Parabrachial nucleus							191	58	82	Intermediate reticular nucleus		Input	194.459	75.0951	57.6381		Input	286.605	110.608	106.295		Input	194.3	24.2659	62.7881
	159	135	122	Parabrachial nucleus							187	57	86	Intermediate reticular nucleus		Input	256.948	76.927	74.5642		Input	296.492	110.901	101.096		Input	196.356	23.8214	70.4091
	164	135	123	Parabrachial nucleus							186	57	88	Intermediate reticular nucleus		Input	264.802	77.1734	76.2183		Input	265.561	112.765	172.829		Input	195.187	23.4979	74.0235
	278	41	35	Paragigantocellular reticular nucleus lateral part							182	58	80	Intermediate reticular nucleus		Input	266.109	77.5291	67.2542		Input	268.008	114.354	201.785		Input	168.404	22.1768	72.8345
	277	60	31	Paragigantocellular reticular nucleus lateral part							185	58	79	Intermediate reticular nucleus		Input	250.14	77.5392	48.8915		Input	265.376	113.124	180.187		Input	177.704	22.248	78.5905
	254	72	33	Paragigantocellular reticular nucleus lateral part							187	58	78	Intermediate reticular nucleus		Input	283.162	77.8912	75.9214		Input	266.589	113.134	179.028		Input	167.207	21.5696	80.3398
	260	72	37	Paragigantocellular reticular nucleus lateral part							189	58	82	Intermediate reticular nucleus		Input	296.786	78.7987	64.6958		Input	282.091	109.849	96.2132		Input	269.25	30.8075	92.4065
	194	75	57	Paragigantocellular reticular nucleus lateral part							189	58	81	Intermediate reticular nucleus		Input	298.617	78.6227	71.932		Input	282.673	110.715	112.832		Input	268.523	30.5875	94.9132
	169	38	186	Paramedian lobule							189	58	74	Intermediate reticular nucleus		Input	277.365	77.1173	92.08		Input	279.621	111.722	136.322		Input	275.494	31.2536	90.7783
	329	51	165	Paramedian lobule							192	59	71	Intermediate reticular nucleus		Input	264.247	76.6349	91.4003		Input	186.561	103.42	74.642		Input	276.012	30.897	96.0714
	286	34	65	Parvicellular reticular nucleus							193	59	73	Intermediate reticular nucleus		Input	271.543	76.6872	98.1179		Input	169.688	103.157	88.2417		Input	276.91	30.9463	96.0429
	284	34	80	Parvicellular reticular nucleus							195	59	70	Intermediate reticular nucleus		Input	266.842	76.6985	92.4692		Input	264.026	106.977	59.0926		Input	279.97	31.5785	89.5409
	269	33	92	Parvicellular reticular nucleus							187	58	72	Intermediate reticular nucleus		Input	268.449	77.0852	82.9332		Input	281.893	108.53	70.1109		Input	280.326	31.8831	85.5988
	273	33	94	Parvicellular reticular nucleus							184	58	70	Intermediate reticular nucleus		Input	263.05	76.8504	83.7196		Input	271.097	108.101	73.6234		Input	279.241	31.9451	83.9579
	273	33	87	Parvicellular reticular nucleus							182	58	72	Intermediate reticular nucleus		Input	279.731	77.587	80.9689		Input	286.009	117.376	128.735		Input	279.878	30.5974	103.006
	275	33	85	Parvicellular reticular nucleus							176	58	71	Intermediate reticular nucleus		Input	190.032	74.0081	84.5404		Input	293.902	117.4	120.39		Input	277.008	30.0162	108.941
	275	33	87	Parvicellular reticular nucleus							199	58	90	Intermediate reticular nucleus		Input	198.287	74.4078	82.1463		Input	297.912	117.485	117.608		Input	269.357	30.5127	96.5488
	276	33	81	Parvicellular reticular nucleus							191	59	66	Intermediate reticular nucleus		Input	271.181	77.3105	79.411		Input	304.13	118.044	121.823		Input	269.417	29.8706	105.449
	263	32	97	Parvicellular reticular nucleus							195	59	68	Intermediate reticular nucleus		Input	279.598	77.3715	87.1453		Input	276.226	116.213	116.452		Input	266.654	29.4398	109.387
	266	32	97	Parvicellular reticular nucleus							262	69	87	Intermediate reticular nucleus		Input	284.356	77.6525	84.2792		Input	280.943	115.24	91.793		Input	265.224	29.3944	108.976
	265	32	95	Parvicellular reticular nucleus							263	68	96	Intermediate reticular nucleus		Input	171.675	78.776	84.0497		Input	290.61	115.698	90.1304		Input	263.401	29.3394	108.414
	263	32	95	Parvicellular reticular nucleus							267	69	92	Intermediate reticular nucleus		Input	168.154	78.8876	76.7884		Input	290.567	116.117	98.5227		Input	259.891	29.1984	107.816
	193	36	93	Parvicellular reticular nucleus							273	70	76	Intermediate reticular nucleus		Input	176.813	78.7964	89.2634		Input	283.952	114.436	72.3826		Input	259.29	29.2056	107.28
	272	39	80	Parvicellular reticular nucleus							269	70	77	Intermediate reticular nucleus		Input	190.511	79.3983	87.0919		Input	168.714	108.863	89.9131		Input	257.592	28.9293	109.861
	269	39	88	Parvicellular reticular nucleus							272	70	69	Intermediate reticular nucleus		Input	198.565	79.4361	95.0954		Input	154.043	108.69	102.848		Input	256.409	28.8793	109.693
	268	39	89	Parvicellular reticular nucleus							272	70	72	Intermediate reticular nucleus		Input	183.224	78.6853	99.7783		Input	266.791	117.996	162.552		Input	260.893	29.8291	99.8429
	273	39	95	Parvicellular reticular nucleus							273	71	67	Intermediate reticular nucleus		Input	263.799	82.1092	90.4354		Input	280.81	118.393	154.815		Input	263.279	30.1682	96.8957
	273	39	96	Parvicellular reticular nucleus							282	71	68	Intermediate reticular nucleus		Input	264.736	82.5657	78.0937		Input	284.752	117.618	134.966		Input	263.359	30.3552	94.3753
	268	39	95	Parvicellular reticular nucleus							264	71	63	Intermediate reticular nucleus		Input	267.605	82.5313	82.3493		Input	292.743	117.255	118.803		Input	265.047	30.2894	96.5049
	292	40	83	Parvicellular reticular nucleus							201	66	85	Intermediate reticular nucleus		Input	268.693	82.5553	82.8757		Input	300.502	117.688	118.763		Input	261.086	30.046	96.9919
	281	39	90	Parvicellular reticular nucleus							198	66	83	Intermediate reticular nucleus		Input	300.425	83.5597	89.2943		Input	283.382	117.036	124.888		Input	260.745	30.1011	95.9853
	297	41	67	Parvicellular reticular nucleus							193	65	83	Intermediate reticular nucleus		Input	278.943	82.6152	92.7152		Input	302.339	117.851	119.968		Input	259.443	29.8483	98.5273
	272	45	101	Parvicellular reticular nucleus							195	65	87	Intermediate reticular nucleus		Input	325.777	82.0915	161.08		Input	288.929	115.479	87.6383		Input	257.191	29.63	99.9071
	274	45	97	Parvicellular reticular nucleus							195	65	89	Intermediate reticular nucleus		Input	329.864	82.5291	152.857		Input	273.588	114.852	92.2686		Input	256.014	29.7528	97.3601
	266	45	96	Parvicellular reticular nucleus							197	65	92	Intermediate reticular nucleus		Input	320.584	82.1148	154.52		Input	279.935	114.93	86.7251		Input	251.493	29.8362	92.9338
	267	45	94	Parvicellular reticular nucleus							195	64	97	Intermediate reticular nucleus		Input	320.311	82.1646	152.75		Input	274.918	115.2	97.7117		Input	247.284	30.1874	85.0403
	270	45	98	Parvicellular reticular nucleus							202	65	94	Intermediate reticular nucleus		Input	322.754	82.1434	156.135		Input	240.462	112.22	76.7608		Input	266.301	31.6853	78.1633
	267	45	98	Parvicellular reticular nucleus							204	65	91	Intermediate reticular nucleus		Input	331.999	82.2466	163.568		Input	263.279	112.98	66.4333		Input	248.979	27.8689	118.244
	179	48	92	Parvicellular reticular nucleus							193	66	79	Intermediate reticular nucleus		Input	322.281	82.2532	152.377		Input	179.767	110.942	119.032		Input	244.693	27.7468	116.82
	184	48	97	Parvicellular reticular nucleus							191	66	73	Intermediate reticular nucleus		Input	328.951	82.2476	160.089		Input	160.672	115.741	121.631		Input	241.334	27.7457	114.402
	174	48	89	Parvicellular reticular nucleus							191	66	72	Intermediate reticular nucleus		Input	132.79	74.6062	162.462		Input	148.082	115.147	123.843		Input	237.674	27.6741	112.738
	273	51	84	Parvicellular reticular nucleus							193	67	67	Intermediate reticular nucleus		Input	177.664	78.8857	87.6052		Input	245.221	117.52	62.7053		Input	264.742	32.5857	64.6157
	273	51	90	Parvicellular reticular nucleus							189	64	97	Intermediate reticular nucleus		Input	200.355	79.2523	102.517		Input	316.126	123.58	104.41		Input	300.559	31.9283	99.6379
	272	51	98	Parvicellular reticular nucleus							192	64	102	Intermediate reticular nucleus		Input	187.305	78.8247	100.303		Input	292.749	123.355	126.016		Input	186.657	29.7553	47.0647
	276	51	98	Parvicellular reticular nucleus							189	65	91	Intermediate reticular nucleus		Input	198.067	79.6116	89.3805		Input	271.275	125.321	189.204		Input	207.283	29.3651	67.3935
	277	51	101	Parvicellular reticular nucleus							188	65	89	Intermediate reticular nucleus		Input	191.226	79.0677	97.6072		Input	302.521	122.885	105.726		Input	217.108	29.5074	72.5509
	276	51	104	Parvicellular reticular nucleus							185	65	89	Intermediate reticular nucleus		Input	271.308	82.3061	93.1504		Input	277.419	120.88	93.7775		Input	209.138	28.811	76.379
	277	51	99	Parvicellular reticular nucleus							188	65	87	Intermediate reticular nucleus		Input	255.56	82.1469	80.0045		Input	180.434	114.127	67.3804		Input	210.803	28.6544	79.7454
	298	53	67	Parvicellular reticular nucleus							187	65	86	Intermediate reticular nucleus		Input	262.947	82.8654	67.2726		Input	158.158	113.83	86.3309		Input	208.42	28.4776	80.4562
	174	54	75	Parvicellular reticular nucleus							189	65	85	Intermediate reticular nucleus		Input	289.823	83.6941	73.3536		Input	173.837	115.669	105.502		Input	210.14	28.5516	80.6831
	282	58	87	Parvicellular reticular nucleus							183	65	85	Intermediate reticular nucleus		Input	277.628	82.5769	92.3522		Input	159.247	115.396	116.352		Input	210.1	28.3839	82.9663
	279	57	102	Parvicellular reticular nucleus							182	65	82	Intermediate reticular nucleus		Input	280.085	82.576	95.157		Input	170.121	116.633	128.877		Input	199.961	27.8185	83.4174
	286	58	75	Parvicellular reticular nucleus							181	65	75	Intermediate reticular nucleus		Input	283.888	82.7094	95.5441		Input	281.941	122.362	118.282		Input	191.117	28.2231	71.4283
	282	58	79	Parvicellular reticular nucleus							179	66	71	Intermediate reticular nucleus		Input	293.63	83.3166	88.7435		Input	332.214	130.667	113.353		Input	184.845	27.8066	72.6276
	296	66	70	Parvicellular reticular nucleus							184	66	70	Intermediate reticular nucleus		Input	276.454	82.7021	87.3478		Input	330.9	130.582	113.117		Input	174.086	26.126	88.0075
	290	66	69	Parvicellular reticular nucleus							187	66	73	Intermediate reticular nucleus		Input	280.836	83.2274	76.8849		Input	284.235	128.286	119.436		Input	185.424	26.7595	87.4868
	178	61	90	Parvicellular reticular nucleus							184	65	76	Intermediate reticular nucleus		Input	273.575	82.9706	76.2081		Input	279.118	129.088	141.156		Input	187.791	26.9677	86.3315
	276	64	104	Parvicellular reticular nucleus							190	66	76	Intermediate reticular nucleus		Input	271.426	82.8953	75.9876		Input	174.207	127.08	103.208		Input	192.462	27.1139	87.6996
	276	64	102	Parvicellular reticular nucleus							177	66	66	Intermediate reticular nucleus		Input	261.855	82.5807	74.3941		Input	163.771	127.605	125.341		Input	188.253	26.522	92.813
	166	67	80	Parvicellular reticular nucleus							177	71	75	Intermediate reticular nucleus		Input	261.887	82.6319	72.9279		Input	275.846	137.357	79.6634		Input	186.9	26.4023	93.4823
	165	67	78	Parvicellular reticular nucleus							178	70	78	Intermediate reticular nucleus		Input	263.02	82.698	72.2698		Input	286.425	140.075	122.056		Input	186.115	25.8885	100.001
	289	72	67	Parvicellular reticular nucleus							188	69	98	Intermediate reticular nucleus		Input	260.949	82.2546	82.9403		Input	260.396	142.695	203.367		Input	195.235	26.4457	98.9253
	288	72	65	Parvicellular reticular nucleus							189	69	100	Intermediate reticular nucleus		Input	286.472	83.4397	77.0292		Input	256.014	140.585	166.196		Input	196.4	26.5695	98.0618
	292	72	82	Parvicellular reticular nucleus							191	69	102	Intermediate reticular nucleus		Input	196.392	79.1531	100.945		Input	165.839	131.882	93.2991		Input	197.712	26.7146	97.011
	285	71	98	Parvicellular reticular nucleus							193	69	101	Intermediate reticular nucleus		Input	180.875	79.4591	74.4061		Input	264.37	142.054	186.15		Input	196.998	26.8944	94.0138
	182	73	96	Parvicellular reticular nucleus							198	70	94	Intermediate reticular nucleus		Input	301.827	83.2106	101.129		Input	264.348	141.796	181.025		Input	201.975	26.7388	99.7663
	283	77	75	Parvicellular reticular nucleus							194	70	92	Intermediate reticular nucleus		Input	178.493	83.7529	91.229		Input	258.385	154.343	207.257		Input	243.065	32.341	115.792
	296	78	64	Parvicellular reticular nucleus							192	70	93	Intermediate reticular nucleus		Input	175.8	84.0001	80.9263		Input	294.727	152.326	126.446		Input	246.165	32.422	116.92
	298	78	71	Parvicellular reticular nucleus							191	70	89	Intermediate reticular nucleus		Input	187.062	84.528	78.1707		Input	294.262	152.211	124.682		Input	246.78	33.2455	106.008
	277	77	92	Parvicellular reticular nucleus							192	70	88	Intermediate reticular nucleus		Input	194.236	85.0873	69.8685		Input	171.777	145.657	130.725		Input	238.979	33.8947	91.4036
	271	76	98	Parvicellular reticular nucleus							194	70	87	Intermediate reticular nucleus		Input	262.357	87.1087	87.6049		Input	286.706	167.255	145.138		Input	248.75	34.1045	95.5904
	279	77	80	Parvicellular reticular nucleus							192	71	85	Intermediate reticular nucleus		Input	261.391	87.383	78.4604		Input	277.483	166.328	136.947		Input	252.831	33.9108	101.219
	279	77	87	Parvicellular reticular nucleus							192	71	76	Intermediate reticular nucleus		Input	267.185	87.6772	76.3794		Input	170.548	172.005	214.977		Input	254.616	33.9298	102.249
	284	77	84	Parvicellular reticular nucleus							185	71	77	Intermediate reticular nucleus		Input	269.275	87.9222	71.5537		Input	158.316	171.057	209.721		Input	255.48	33.926	102.929
	171	78	84	Parvicellular reticular nucleus							183	70	80	Intermediate reticular nucleus		Input	284.349	87.4764	101.694		Input	157.814	170.836	205.873		Input	254.57	33.5934	106.856
	168	78	76	Parvicellular reticular nucleus							185	70	83	Intermediate reticular nucleus		Input	329.33	87.3734	155.611		Input	298.98	171.576	63.0063		Input	255.373	33.5435	108.126
	176	78	89	Parvicellular reticular nucleus							186	70	85	Intermediate reticular nucleus		Input	325.844	87.0674	160.651		Input	300.504	178.533	200.074		Input	256.141	33.5396	108.737
	183	78	99	Parvicellular reticular nucleus							182	70	84	Intermediate reticular nucleus		Input	327.638	87.0957	161.851		Input	163.585	176.008	205.362		Input	254.842	33.3638	110.22
	278	82	92	Parvicellular reticular nucleus							184	70	84	Intermediate reticular nucleus		Input	124.684	79.4763	155.891		Input	291.775	179.753	136.907		Input	254.1	33.2879	110.728
	177	78	87	Parvicellular reticular nucleus							183	70	86	Intermediate reticular nucleus		Input	192.754	84.6446	81.1888		Input	169.478	181.093	207.93		Input	251.658	33.1544	110.8
	289	83	73	Parvicellular reticular nucleus							185	70	87	Intermediate reticular nucleus		Input	182.821	84.3902	77.4198		Input	173.08	181.321	208.469		Input	250.15	32.9203	112.936
	277	82	92	Parvicellular reticular nucleus							186	70	90	Intermediate reticular nucleus		Input	164.848	83.7456	76.0055		Input	204.518	180.627	159.527		Input	251.904	32.828	115.48
	280	82	95	Parvicellular reticular nucleus							185	70	92	Intermediate reticular nucleus		Input	168.699	83.8635	76.9012		Input	248.857	184.026	177.808		Input	251.794	32.9513	113.7
	283	82	95	Parvicellular reticular nucleus							266	74	87	Intermediate reticular nucleus		Input	175.498	83.7154	88.9412		Input	157.999	180.532	209.561		Input	253.149	32.9819	114.259
	276	82	87	Parvicellular reticular nucleus							264	74	89	Intermediate reticular nucleus		Input	180.938	84.3471	76.5523		Input	207.204	180.718	158.332		Input	257.162	33.4052	111.329
	286	83	77	Parvicellular reticular nucleus							177	77	72	Intermediate reticular nucleus		Input	188.861	84.7828	72.7262		Input	271.695	185.619	184.062		Input	259.148	33.4584	112.036
	178	83	91	Parvicellular reticular nucleus							184	76	89	Intermediate reticular nucleus		Input	238.761	87.3898	52.6568		Input	275.99	184.828	163.507		Input	262.283	33.4935	113.823
	175	84	80	Parvicellular reticular nucleus							187	76	90	Intermediate reticular nucleus		Input	259.184	86.9774	87.8713		Input	166.44	185.155	200.096		Input	261.65	33.638	111.372
	284	87	101	Parvicellular reticular nucleus							183	76	86	Intermediate reticular nucleus		Input	270.64	87.4859	85.9034		Input	170.751	185.221	196.586		Input	262.188	33.67	111.32
	164	83	76	Parvicellular reticular nucleus							185	77	82	Intermediate reticular nucleus		Input	270.943	87.4092	88.5		Input	207.862	184.871	148.167		Input	262.161	33.745	110.266
	168	83	76	Parvicellular reticular nucleus							180	77	79	Intermediate reticular nucleus		Input	262.338	87.8608	65.5052		Input	254.161	188.171	162.303		Input	261.437	33.7369	109.853
	175	83	88	Parvicellular reticular nucleus							182	77	80	Intermediate reticular nucleus		Input	281.997	88.2458	76.4466		Input	180.52	186.116	203.532		Input	259.771	33.6237	110.208
	290	88	78	Parvicellular reticular nucleus							184	77	79	Intermediate reticular nucleus		Input	290.148	88.5044	78.0779		Input	169.103	185.275	199.503		Input	259.771	33.6237	110.208
	291	88	79	Parvicellular reticular nucleus							184	77	77	Intermediate reticular nucleus		Input	291.398	88.5039	79.5068		Input	190.234	192.99	177.699		Input	261.208	33.7778	109.124
	283	87	87	Parvicellular reticular nucleus							188	77	78	Intermediate reticular nucleus		Input	294.143	87.8806	100.912		Input	158.397	189.317	139.99		Input	262.345	33.888	108.427
	290	88	89	Parvicellular reticular nucleus							187	77	80	Intermediate reticular nucleus		Input	283.838	87.9559	87.0405		Input	180.85	190.246	133.449		Input	260.893	33.8525	107.865
	280	87	84	Parvicellular reticular nucleus							187	77	83	Intermediate reticular nucleus		Input	290.959	88.1629	89.021		Input	227.157	198.11	131.363		Input	259.478	33.7806	107.831
	283	87	99	Parvicellular reticular nucleus							187	77	85	Intermediate reticular nucleus		Input	297.742	88.332	91.7313		Input	224.92	201.369	136.527		Input	259.878	33.8343	107.38
	162	83	72	Parvicellular reticular nucleus							187	77	87	Intermediate reticular nucleus		Input	289.978	87.778	99.2086		Input	229.51	201.461	133.224		Input	259.049	33.7922	107.36
	167	88	72	Parvicellular reticular nucleus							189	77	84	Intermediate reticular nucleus		Input	271.948	87.7663	79.1522		Input	291.83	273.669	88.8905		Input	261.651	34.1583	104.198
	170	89	72	Parvicellular reticular nucleus							196	78	79	Intermediate reticular nucleus		Input	251.525	87.014	78.1305		Input	323.023	281.559	103.952		Input	258.733	33.8669	106.101
	169	88	88	Parvicellular reticular nucleus							264	82	71	Intermediate reticular nucleus		Input	280.075	87.9006	84.4047		Input	126.433	275.951	138.384		Input	257.266	34.1217	101.524
	178	88	87	Parvicellular reticular nucleus							268	82	72	Intermediate reticular nucleus		Input	283.369	87.5098	99.6061		Input	331.197	285.337	96.0381		Input	257.183	34.17	100.798
	291	93	92	Parvicellular reticular nucleus							268	82	71	Intermediate reticular nucleus		Input	187.466	84.7512	72.0767		Input	337.34	286.198	106.625		Input	259.905	34.2748	101.325
	298	93	80	Parvicellular reticular nucleus							280	88	69	Intermediate reticular nucleus		Input	185.558	83.8262	97.0727		Input	324.144	285.548	108.442		Input	260.588	34.3095	101.341
	291	96	88	Parvicellular reticular nucleus							275	87	73	Intermediate reticular nucleus		Input	162.556	83.7778	72.4661		Input	335.69	289.546	101.137		Input	261.167	34.4917	99.2492
	288	96	89	Parvicellular reticular nucleus							279	87	80	Intermediate reticular nucleus		Input	252.278	92.3131	68.9887		Input	334.094	289.188	95.4848		Input	262.156	34.4178	100.985
	283	96	95	Parvicellular reticular nucleus							277	87	80	Intermediate reticular nucleus		Input	191.327	89.8957	70.9903		Input	322.869	288.511	94.4603		Input	263.418	34.458	101.344
	284	96	97	Parvicellular reticular nucleus							276	87	80	Intermediate reticular nucleus		Input	167.984	88.9461	72.4553		Input	323.984	288.85	100.277		Input	263.731	34.3736	102.734
	173	100	84	Parvicellular reticular nucleus							272	86	84	Intermediate reticular nucleus		Input	170.195	89.0461	72.0205		Input	52.4501	58.6637	284.69		Input	264.286	33.9532	108.935
	167	134	135	Pedunculopontine nucleus							267	86	83	Intermediate reticular nucleus		Input	260.945	89.4072	164.1							Input	263.192	33.9931	107.592
	261	141	198	Periaqueductal gray							266	86	85	Intermediate reticular nucleus		Input	266.773	89.7135	161.703							Input	262.864	34.0242	106.926
	263	146	202	Periaqueductal gray							265	86	80	Intermediate reticular nucleus		Input	269.646	89.9098	159.192							Input	263.505	34.0806	106.612
	258	151	203	Periaqueductal gray							263	86	80	Intermediate reticular nucleus		Input	271.364	89.9728	159.286							Input	263.992	34.1053	106.624
	247	165	180	Periaqueductal gray							262	87	72	Intermediate reticular nucleus		Input	169.205	88.4609	88.081							Input	266.178	34.1829	107.138
	274	94	154	Pons							268	87	73	Intermediate reticular nucleus		Input	178.072	88.8215	87.5286							Input	266.863	34.3991	104.653
	298	96	99	Pons							265	86	78	Intermediate reticular nucleus		Input	166.654	88.0563	97.0731							Input	270.695	34.3455	108.169
	295	97	93	Pons							195	83	82	Intermediate reticular nucleus		Input	265.884	92.2435	86.4277							Input	271.245	34.2493	109.894
	299	97	97	Pons							187	82	81	Intermediate reticular nucleus		Input	271.36	92.5159	84.6279							Input	272.003	34.5551	106.226
	203	101	90	Pons							188	82	90	Intermediate reticular nucleus		Input	267.242	92.6475	76.1046							Input	272.755	34.6649	105.257
	178	100	87	Pons							183	82	77	Intermediate reticular nucleus		Input	279.673	93.0448	78.507							Input	270.192	34.6111	104.142
	304	104	130	Pons							182	82	76	Intermediate reticular nucleus		Input	291.233	93.0101	92.605							Input	271.732	34.9613	100.427
	291	105	80	Pons							182	82	75	Intermediate reticular nucleus		Input	292.345	92.7581	101.26							Input	272.571	35.0373	99.9871
	285	104	89	Pons							179	83	69	Intermediate reticular nucleus		Input	292.575	92.6391	105.014							Input	273.495	35.0747	100.141
	288	104	89	Pons							280	88	69	Intermediate reticular nucleus		Input	298.48	93.7024	80.48							Input	273.687	35.2468	97.9078
	190	101	87	Pons							275	87	73	Intermediate reticular nucleus		Input	262.568	92.227	83.1593							Input	272.702	35.3352	95.975
	303	112	121	Pons							279	87	80	Intermediate reticular nucleus		Input	301.301	93.1581	99.6508							Input	268.021	34.7586	100.535
	290	116	125	Pons							277	87	80	Intermediate reticular nucleus		Input	303.196	93.3757	95.4077							Input	267.657	34.6589	101.645
	302	117	124	Pons							276	87	80	Intermediate reticular nucleus		Input	325.567	93.4991	117.098							Input	264.607	34.5852	100.452
	287	116	126	Pons							272	86	84	Intermediate reticular nucleus		Input	185.051	89.1595	85.5022							Input	263.34	34.5256	100.355
	168	113	81	Pons							267	86	83	Intermediate reticular nucleus		Input	274.163	94.1746	154.503							Input	262.738	34.6048	98.8265
	152	112	100	Pons							266	86	85	Intermediate reticular nucleus		Input	268.58	93.8116	159.027							Input	263.729	34.7124	98.0607
	176	112	118	Pons							265	86	80	Intermediate reticular nucleus		Input	298.059	96.8865	99.7264							Input	263.568	34.8236	96.4113
	287	124	90	Pons							263	86	80	Intermediate reticular nucleus		Input	256.064	95.8486	81.9653							Input	263.465	34.9711	94.3024
	179	118	127	Pons							262	87	72	Intermediate reticular nucleus		Input	267.399	96.2663	82.5523							Input	264.075	35.0879	93.1324
	179	118	126	Pons							268	87	73	Intermediate reticular nucleus		Input	263.675	96.0061	86.1227							Input	266.714	35.241	92.9333
	294	124	86	Pons							265	86	78	Intermediate reticular nucleus		Input	255.078	95.5828	88.933							Input	261.575	34.7462	96.0337
	298	123	123	Pons							195	83	82	Intermediate reticular nucleus		Input	263.86	96.0648	84.5434							Input	260.15	34.6357	96.5257
	168	126	120	Pons							187	82	81	Intermediate reticular nucleus		Input	184.987	93.1136	81.8341							Input	260.333	34.9456	92.3833
	169	126	117	Pons							188	82	90	Intermediate reticular nucleus		Input	194.001	93.662	75.6831							Input	253.916	35.7271	76.9563
	267	127	166	Pons							183	82	77	Intermediate reticular nucleus		Input	268.227	93.7737	159.768							Input	271.635	36.8512	74.2933
	294	134	129	Pons							182	82	76	Intermediate reticular nucleus		Input	291.18	96.9828	88.6712							Input	272.218	36.8713	74.439
	167	129	138	Pons							182	82	75	Intermediate reticular nucleus		Input	288.753	96.8517	89.8215							Input	275.348	36.1998	85.9683
	170	135	126	Pons							179	83	69	Intermediate reticular nucleus		Input	295.678	97.0135	93.0338							Input	273.956	35.8666	89.5548
	291	150	126	Pons							260	90	92	Intermediate reticular nucleus		Input	295.535	96.8994	96.3553							Input	269.309	35.4111	92.4697
	267	113	174	Pontine central gray							264	91	88	Intermediate reticular nucleus		Input	299.449	97.0267	97.078							Input	270.435	35.3107	94.6692
	180	135	120	Pontine reticular nucleus							265	92	80	Intermediate reticular nucleus		Input	283.968	96.479	95.5806							Input	279.437	35.8633	93.5715
	263	104	84	Pontine reticular nucleus caudal part							267	92	73	Intermediate reticular nucleus		Input	284.184	96.4207	97.6176							Input	280.724	35.6518	97.4206
	264	103	91	Pontine reticular nucleus caudal part							271	92	77	Intermediate reticular nucleus		Input	274.006	96.6832	77.5899							Input	282.538	36.121	92.2646
	182	109	80	Pontine reticular nucleus caudal part							274	92	78	Intermediate reticular nucleus		Input	265.434	96.1347	84.263							Input	282.148	36.273	89.8855
	279	113	95	Pontine reticular nucleus caudal part							274	92	78	Intermediate reticular nucleus		Input	258.115	95.8245	85.1207							Input	280.734	36.5497	85.046
	256	112	72	Pontine reticular nucleus caudal part							272	93	62	Intermediate reticular nucleus		Input	268.634	96.4867	77.2663							Input	278.87	36.4168	85.5274
	186	109	94	Pontine reticular nucleus caudal part							283	93	71	Intermediate reticular nucleus		Input	258.49	95.543	94.175							Input	277.537	36.4637	83.9152
	277	117	106	Pontine reticular nucleus caudal part							259	91	86	Intermediate reticular nucleus		Input	184.632	93.0627	82.9707							Input	285.888	36.4105	90.7004
	284	118	90	Pontine reticular nucleus caudal part							195	89	70	Intermediate reticular nucleus		Input	177.716	93.2401	69.3903							Input	286.969	36.494	90.3318
	267	117	88	Pontine reticular nucleus caudal part							187	88	69	Intermediate reticular nucleus		Input	194.594	94.1035	62.8796							Input	288.04	36.5388	90.4895
	281	118	77	Pontine reticular nucleus caudal part							185	88	73	Intermediate reticular nucleus		Input	263.203	96.0941	82.8724							Input	288.209	36.6286	89.3745
	277	118	77	Pontine reticular nucleus caudal part							189	88	76	Intermediate reticular nucleus		Input	279.462	97.628	55.1219							Input	265.493	37.2385	64.5009
	281	118	79	Pontine reticular nucleus caudal part							193	88	80	Intermediate reticular nucleus		Input	279.781	96.9024	77.6931							Input	266.336	38.706	44.8731
	221	115	96	Pontine reticular nucleus caudal part							188	87	83	Intermediate reticular nucleus		Input	294.249	96.7675	98.8748							Input	289.625	38.5118	64.429
	171	113	92	Pontine reticular nucleus caudal part							185	87	82	Intermediate reticular nucleus		Input	203.981	101.634	90.5771							Input	294.528	37.9923	75.1458
	283	118	89	Pontine reticular nucleus caudal part							184	87	79	Intermediate reticular nucleus		Input	178.514	100.755	87.5635							Input	293.389	37.8724	75.9737
	176	120	85	Pontine reticular nucleus caudal part							183	87	80	Intermediate reticular nucleus		Input	173.745	100.669	84.6951							Input	300.755	35.6716	111.664
	198	120	98	Pontine reticular nucleus caudal part							182	87	79	Intermediate reticular nucleus		Input	263.977	104.15	84.5857							Input	208.844	31.4407	103.408
	181	119	93	Pontine reticular nucleus caudal part							180	87	79	Intermediate reticular nucleus		Input	304.668	104.151	130.601							Input	206.227	31.6228	99.0002
	275	122	123	Pontine reticular nucleus caudal part							179	87	77	Intermediate reticular nucleus		Input	263.509	101.317	167.235							Input	208.074	32.0388	94.602
	287	130	123	Pontine reticular nucleus caudal part							178	87	76	Intermediate reticular nucleus		Input	265.12	101.347	168.181							Input	217.168	33.3526	83.0735
	288	130	122	Pontine reticular nucleus caudal part							179	88	72	Intermediate reticular nucleus		Input	264.744	101.469	164.164							Input	216.348	34.034	73.0814
	282	130	129	Pontine reticular nucleus caudal part							179	87	81	Intermediate reticular nucleus		Input	275.594	102.37	149.976							Input	209.807	33.8522	70.849
	177	128	88	Pontine reticular nucleus caudal part							177	87	82	Intermediate reticular nucleus		Input	275.82	102.469	147.345							Input	200.608	31.1299	101.727
	278	131	112	Pontine reticular nucleus caudal part							180	87	85	Intermediate reticular nucleus		Input	298.912	103.891	131.716							Input	200.346	31.2263	100.207
	281	130	120	Pontine reticular nucleus caudal part							183	86	91	Intermediate reticular nucleus		Input	298.878	103.729	136.447							Input	199.57	31.2012	99.9903
	281	131	108	Pontine reticular nucleus caudal part							184	87	91	Intermediate reticular nucleus		Input	284.44	104.888	86.0659							Input	199.612	31.3513	97.9508
	309	407	224	Primary motor area Layer 2/3							184	87	85	Intermediate reticular nucleus		Input	291.078	105.342	80.2721							Input	197.604	31.0489	100.667
	134	352	223	Primary motor area Layer 5							189	95	91	Intermediate reticular nucleus		Input	285.834	104.814	89.8154							Input	189.107	30.2356	105.726
	148	367	222	Primary motor area Layer 5							197	95	97	Intermediate reticular nucleus		Input	288.636	104.95	89.0059							Input	194.007	30.9092	99.9868
	325	375	205	Primary motor area Layer 5							194	96	85	Intermediate reticular nucleus		Input	190.539	101.211	87.7792							Input	194.534	31.0744	98.0907
	315	373	224	Primary motor area Layer 5							187	95	84	Intermediate reticular nucleus		Input	252.652	105.461	33.3037							Input	197.135	31.2637	97.3641
	307	383	219	Primary motor area Layer 5							184	95	85	Intermediate reticular nucleus		Input	264.323	103.916	91.8556							Input	197.722	31.4701	94.9428
	308	391	216	Primary motor area Layer 5							184	95	84	Intermediate reticular nucleus		Input	282.623	104.668	90.4796							Input	192.288	30.9508	98.1678
	290	399	212	Primary motor area Layer 5							174	95	76	Intermediate reticular nucleus		Input	272.036	110.448	155.236							Input	192.886	31.0289	97.5241
	161	334	230	Primary motor area Layer 6a							181	96	78	Intermediate reticular nucleus		Input	182	109.8	80.4852							Input	192.923	31.1596	95.7477
	308	374	214	Primary motor area Layer 6a							187	96	79	Intermediate reticular nucleus		Input	268.334	110.229	157.245							Input	190.845	30.9491	97.1454
	289	391	208	Primary motor area Layer 6a							186	95	83	Intermediate reticular nucleus		Input	286.75	111.911	131.553							Input	191.402	31.0489	96.1715
	120	355	185	Primary somatosensory area mouth layer 6a							187	96	76	Intermediate reticular nucleus		Input	303.408	112.943	121.271							Input	185.675	30.6865	97.0197
	126	333	224	Primary somatosensory area upper limb layer 5							261	99	91	Intermediate reticular nucleus		Input	294.065	113.073	108.307							Input	185.656	30.7906	95.5711
	312	123	122	Principal sensory nucleus of the trigeminal							269	99	90	Intermediate reticular nucleus		Input	289.06	112.959	106.206							Input	177.641	30.1544	98.5359
	252	105	33	pyramid							271	100	83	Intermediate reticular nucleus		Input	279.517	113.003	95.3257							Input	165.239	29.9924	91.7839
	152	281	166	Reticular nucleus of the thalamus							268	100	81	Intermediate reticular nucleus		Input	256.86	112.985	72.6744							Input	178.421	31.0532	86.7066
	289	151	120	rubrospinal tract							266	100	78	Intermediate reticular nucleus		Input	161.021	108.036	105.728							Input	180.927	31.2473	85.8461
	278	11	106	Spinal nucleus of the trigeminal caudal part							272	100	84	Intermediate reticular nucleus		Input	186.409	109.451	94.2075							Input	180.072	31.6286	79.9671
	287	16	113	Spinal nucleus of the trigeminal caudal part							276	100	83	Intermediate reticular nucleus		Input	269.689	109.102	188.409							Input	177.231	31.6132	78.1208
	301	17	103	Spinal nucleus of the trigeminal caudal part							182	100	80	Intermediate reticular nucleus		Input	270.439	112.915	200.155							Input	190.385	31.7132	86.2734
	289	22	112	Spinal nucleus of the trigeminal caudal part							174	100	70	Intermediate reticular nucleus		Input	271.66	113.052	198.003							Input	188.397	31.135	92.8074
	283	22	108	Spinal nucleus of the trigeminal caudal part							175	100	72	Intermediate reticular nucleus		Input	271.969	113.216	194.352							Input	184.9	31.0099	91.9983
	286	33	105	Spinal nucleus of the trigeminal interpolar part							295	58	160	Interposed nucleus		Input	267.209	113.848	174.744							Input	195.013	32.6165	77.1706
	287	39	106	Spinal nucleus of the trigeminal interpolar part							304	59	156	Interposed nucleus		Input	269.424	113.975	173.748							Input	196.773	32.5483	79.3855
	294	40	98	Spinal nucleus of the trigeminal interpolar part							304	58	158	Interposed nucleus		Input	269.025	113.842	176.565							Input	198.186	32.6153	79.4856
	297	46	91	Spinal nucleus of the trigeminal interpolar part							309	59	156	Interposed nucleus		Input	290.363	116.781	125.685							Input	199.663	32.9099	76.4937
	301	46	93	Spinal nucleus of the trigeminal interpolar part							311	59	150	Interposed nucleus		Input	289.676	117.328	111.907							Input	200.649	32.8263	78.3607
	306	46	90	Spinal nucleus of the trigeminal interpolar part							311	59	148	Interposed nucleus		Input	296.086	117.404	116.011							Input	201.13	32.4832	83.4408
	300	47	79	Spinal nucleus of the trigeminal interpolar part							316	60	150	Interposed nucleus		Input	302.765	117.308	124.508							Input	201.271	32.2995	86.0771
	300	46	96	Spinal nucleus of the trigeminal interpolar part							315	59	154	Interposed nucleus		Input	277.727	117.093	106.466							Input	204.962	32.4296	86.9567
	302	46	97	Spinal nucleus of the trigeminal interpolar part							313	59	157	Interposed nucleus		Input	287.532	116.628	126.742							Input	207.694	32.745	84.5877
	296	46	101	Spinal nucleus of the trigeminal interpolar part							315	59	159	Interposed nucleus		Input	288.646	116.069	141.209							Input	206.01	32.7406	83.4277
	153	47	92	Spinal nucleus of the trigeminal interpolar part							314	59	162	Interposed nucleus		Input	292.886	117.67	106.65							Input	203.28	32.7786	80.9259
	295	52	103	Spinal nucleus of the trigeminal interpolar part							315	59	163	Interposed nucleus		Input	284.79	118.035	90.3793							Input	207.443	33.052	80.1714
	303	53	81	Spinal nucleus of the trigeminal interpolar part							318	59	158	Interposed nucleus		Input	267.476	117.459	88.1731							Input	207.954	33.1591	79.0648
	307	59	92	Spinal nucleus of the trigeminal oral part							303	66	159	Interposed nucleus		Input	281.333	118.446	77.2931							Input	207.678	33.2023	78.2682
	303	66	81	Spinal nucleus of the trigeminal oral part							305	66	158	Interposed nucleus		Input	277.86	118.303	77.4993							Input	209.627	33.1248	80.751
	305	66	82	Spinal nucleus of the trigeminal oral part							306	66	156	Interposed nucleus		Input	281.917	118.391	79.1382							Input	204.136	33.7766	67.782
	305	72	88	Spinal nucleus of the trigeminal oral part							309	66	156	Interposed nucleus		Input	221.579	115.333	96.7308							Input	185.884	33.4988	58.3866
	304	72	93	Spinal nucleus of the trigeminal oral part							317	66	160	Interposed nucleus		Input	168.624	113.919	81.6453							Input	185.664	33.0581	64.3054
	269	89	159	superior cerebelar peduncles							319	66	159	Interposed nucleus		Input	171.09	113.578	92.1453							Input	179.068	32.5083	67.1071
	271	89	159	superior cerebelar peduncles							319	67	154	Interposed nucleus		Input	165.655	112.987	101.303							Input	251.643	37.6171	112.753
	268	93	159	superior cerebelar peduncles							320	67	156	Interposed nucleus		Input	157.757	112.273	111.145							Input	253.012	37.6674	113.051
	268	93	159	superior cerebelar peduncles							136	62	165	Interposed nucleus		Input	159.579	112.386	110.13							Input	253.371	37.7328	112.409
	268	110	157	superior cerebelar peduncles							133	62	160	Interposed nucleus		Input	152.647	112.507	100.789							Input	254.525	37.7155	113.484
	164	162	227	Superior colliculus motor related intermediate gray layer							273	241	92	Lateral hypothalamic area		Input	163.707	111.881	126.086							Input	255.036	37.8028	112.65
	169	146	229	Superior colliculus motor related intermediate white layer							289	143	116	lateral lemniscus		Input	176.83	112.717	118.167							Input	258.128	37.9544	112.8
	176	155	228	Superior colliculus motor related intermediate white layer							158	136	124	lateral lemniscus		Input	283.762	118.033	89.4688							Input	263.146	38.2365	112.546
	171	157	228	Superior colliculus motor related intermediate white layer							157	143	131	lateral lemniscus		Input	286.337	122.292	131.433							Input	259.146	38.1147	111.328
	171	157	221	Superior colliculus motor related intermediate white layer							268	15	42	Lateral reticular nucleus		Input	287.593	124.058	90.3866							Input	258.945	38.2416	109.431
	173	158	218	Superior colliculus motor related intermediate white layer							274	29	44	Lateral reticular nucleus		Input	176.96	120.004	85.4688							Input	257.481	38.196	109
	299	166	201	Superior colliculus motor related intermediate white layer							185	26	28	Lateral reticular nucleus		Input	198.169	120.283	98.3176							Input	256.744	38.1587	108.98
	169	160	211	Superior colliculus motor related intermediate white layer							266	38	44	Lateral reticular nucleus		Input	181.412	119.834	93.6347							Input	258.182	38.274	108.432
	169	166	207	Superior colliculus motor related intermediate white layer							264	46	56	Lateral reticular nucleus		Input	176.878	118.028	132.61							Input	257.478	38.3377	107.043
	170	166	210	Superior colliculus motor related intermediate white layer							266	47	52	Lateral reticular nucleus		Input	179.004	118.34	127.108							Input	256.12	38.321	106.289
	178	176	187	Superior colliculus motor related intermediate white layer							191	47	55	Lateral reticular nucleus		Input	179.486	118.404	126.009							Input	259.916	38.409	107.827
	178	176	188	Superior colliculus motor related intermediate white layer							189	48	51	Lateral reticular nucleus		Input	275.831	122.202	123.91							Input	261.365	38.4066	108.91
	298	103	131	Superior vestibular nucleus							268	46	69	Linear nucleus of the medulla		Input	294.132	124.457	86.8591							Input	262.099	38.4342	109.061
	298	103	136	Superior vestibular nucleus							272	55	72	Linear nucleus of the medulla		Input	271.7	119.47	185.39							Input	263.23	38.4961	109.027
	286	111	131	Supratrigeminal nucleus							271	55	72	Linear nucleus of the medulla		Input	274.665	119.844	179.174							Input	264.986	38.6984	107.51
	163	111	126	Supratrigeminal nucleus							271	55	73	Linear nucleus of the medulla		Input	312.511	123.676	122.433							Input	262.75	38.6562	106.47
	286	122	131	Supratrigeminal nucleus							272	55	74	Linear nucleus of the medulla		Input	298.362	123.098	123.224							Input	264.717	38.7652	106.394
	176	118	132	Supratrigeminal nucleus							274	55	73	Linear nucleus of the medulla		Input	178.876	126.778	122.271							Input	266.921	38.8577	106.715
	178	126	122	Supratrigeminal nucleus							275	55	73	Linear nucleus of the medulla		Input	167.327	126.219	124.509							Input	267.524	38.9307	106.144
	167	126	124	Supratrigeminal nucleus							267	55	73	Linear nucleus of the medulla		Input	157.344	126.32	115.068							Input	268.122	38.838	107.856
											269	55	73	Linear nucleus of the medulla		Input	168.14	126.478	120.075							Input	268.575	39.0454	105.326
											267	55	69	Linear nucleus of the medulla		Input	287.123	130.871	123.717							Input	270.153	39.2954	103.021
											185	51	70	Linear nucleus of the medulla		Input	288.447	130.97	122.777							Input	270.982	39.3183	103.305
											181	55	73	Linear nucleus of the medulla		Input	282.036	130.378	129.49							Input	271.03	39.4673	101.284
											184	55	73	Linear nucleus of the medulla		Input	177.215	128.427	88.9984							Input	273.47	39.6947	99.9165
											184	55	72	Linear nucleus of the medulla		Input	169.089	126.622	117.992							Input	274.025	39.6188	101.366
											188	55	71	Linear nucleus of the medulla		Input	277.789	127.469	182.811							Input	275.536	39.8086	99.8427
											191	55	69	Linear nucleus of the medulla		Input	278.947	131.12	112.754							Input	278.544	40.1499	97.3165
											188	55	73	Linear nucleus of the medulla		Input	281.061	130.799	120.584							Input	271.271	39.768	97.3131
											186	55	73	Linear nucleus of the medulla		Input	281.862	131.455	108.435							Input	271.914	39.8147	97.135
											184	55	76	Linear nucleus of the medulla		Input	267.735	127.897	166.976							Input	274.681	40.1579	94.4066
											182	54	77	Linear nucleus of the medulla		Input	271.551	131.486	180.001							Input	276.993	40.2842	94.3395
											263	52	39	Magnocellular reticular nucleus		Input	272.321	130.41	206.092							Input	279.639	40.5504	92.586
											250	56	45	Magnocellular reticular nucleus		Input	297.307	134.68	128.029							Input	239.688	37.2491	109.165
											196	53	46	Magnocellular reticular nucleus		Input	294.412	134.51	129.414							Input	243.318	37.5697	107.373
											211	53	51	Magnocellular reticular nucleus		Input	159.125	129.841	116.755							Input	246.624	38.2381	100.551
											250	64	43	Magnocellular reticular nucleus		Input	167.538	129.246	138.434							Input	246.246	38.2663	99.8885
											207	61	49	Magnocellular reticular nucleus		Input	269.61	137.059	174.516							Input	245.594	38.7913	92.1757
											254	83	45	Magnocellular reticular nucleus		Input	159.246	135.033	122.638							Input	246.99	39.0794	89.2141
											220	182	142	mammillotegmental tract		Input	167.96	134.802	135.776							Input	248.709	39.1663	89.2612
											214	15	70	medial longitudinal fascicle		Input	164.689	135.218	123.245							Input	246.05	39.4622	83.2541
											209	20	62	medial longitudinal fascicle		Input	170.263	135.284	126.691							Input	249.078	39.5632	84.0544
											211	20	62	medial longitudinal fascicle		Input	180.768	135.976	120.123							Input	250.682	39.8949	80.642
											208	25	58	medial longitudinal fascicle		Input	261.919	141.126	198.156							Input	252.813	39.1563	92.3733
											211	25	55	medial longitudinal fascicle		Input	297.874	144.339	157.191							Input	254.58	38.6403	100.769
											213	25	54	medial longitudinal fascicle		Input	263.287	146.375	202.366							Input	255.771	38.7384	100.28
											214	25	53	medial longitudinal fascicle		Input	289.595	151.127	120.1							Input	255.82	38.8922	98.1942
											218	26	49	medial longitudinal fascicle		Input	292.33	151.202	120.786							Input	256.404	38.4536	104.666
											222	26	54	medial longitudinal fascicle		Input	291.274	150.909	126.357							Input	256.719	38.531	103.827
											217	26	48	medial longitudinal fascicle		Input	169.637	146.858	229.496							Input	258.497	38.654	103.419
											217	26	45	medial longitudinal fascicle		Input	169.699	151.262	134.437							Input	260.111	39.0146	99.616
											221	43	72	medial longitudinal fascicle		Input	258.856	151.536	203.489							Input	260.806	39.2247	97.2222
											231	48	74	medial longitudinal fascicle		Input	148.116	148.515	175.616							Input	262.122	39.7121	91.4544
											226	53	72	medial longitudinal fascicle		Input	176.447	155.04	228.417							Input	259.697	39.3814	94.2573
											248	45	127	Medial vestibular nucleus		Input	171.303	157.455	228.217							Input	260.21	39.6248	91.2715
											251	57	134	Medial vestibular nucleus		Input	171.649	157.801	221.564							Input	257.705	39.1956	95.3766
											268	66	129	Medial vestibular nucleus		Input	173.449	158.005	218.878							Input	265.472	40.0659	89.0028
											271	73	114	Medial vestibular nucleus		Input	299.82	166.39	201.573							Input	262.88	39.5139	94.7357
											198	74	125	Medial vestibular nucleus		Input	169.689	160.848	211.291							Input	265.444	39.3741	98.523
											265	78	128	Medial vestibular nucleus		Input	247.716	165.431	180.372							Input	262.492	38.908	102.811
											268	78	125	Medial vestibular nucleus		Input	164.996	162.416	227.635							Input	263.1	38.9955	102.045
											273	10	41	Medulla		Input	208.349	169.652	170.784							Input	266.427	39.1259	102.658
											251	8	56	Medulla		Input	208.423	170.129	161.708							Input	266.154	39.1783	101.738
											247	7	68	Medulla		Input	219.077	170.272	166.91							Input	269.992	39.9965	93.2349
											256	8	63	Medulla		Input	169.909	166.252	207.234							Input	266.808	39.5613	96.93
											257	8	62	Medulla		Input	170.744	166.09	210.967							Input	272.571	40.2073	92.1969
											262	8	60	Medulla		Input	253.834	171.294	173.248							Input	271.092	40.2649	90.3305
											260	7	77	Medulla		Input	263.377	181.366	165.07							Input	269.013	40.4104	86.8173
											272	8	72	Medulla		Input	178.753	176.867	187.018							Input	266.018	40.4102	84.6485
											275	8	71	Medulla		Input	178.781	176.805	188.202							Input	265.517	40.5079	82.9394
											276	8	73	Medulla		Input	208.406	179.386	161.882							Input	264.279	40.5635	81.2751
											270	6	89	Medulla		Input	201.524	178.907	165.767							Input	263.611	40.8891	76.3007
											248	5	88	Medulla		Input	206.31	179.061	166.382							Input	267.329	41.3371	72.8159
											249	5	88	Medulla		Input	199.854	178.767	167.143							Input	270.145	41.0776	78.4359
											254	6	87	Medulla		Input	210.009	179.828	154.868							Input	270.12	41.0007	79.4787
											213	4	81	Medulla		Input	273.812	181.044	178.585							Input	270.126	40.8686	81.3048
											197	3	81	Medulla		Input	293.097	184.063	136.683							Input	273.737	40.8289	84.4686
											210	4	76	Medulla		Input	252.153	185.179	183.45							Input	275.203	41.0307	82.748
											206	4	72	Medulla		Input	187.362	182.545	184.945							Input	275.292	41.3095	78.9681
											210	5	68	Medulla		Input	248.769	185.953	167.21							Input	276.027	41.1906	81.1402
											209	5	60	Medulla		Input	205.736	191.707	163.888							Input	280.129	41.4784	80.144
											204	6	50	Medulla		Input	208.907	192.271	156.279							Input	280.678	41.2319	83.9413
											198	6	48	Medulla		Input	210.725	192.741	149.378							Input	279.582	40.9779	86.6502
											193	5	54	Medulla		Input	340.405	271.771	114.494							Input	280.575	40.7585	90.3945
											176	4	51	Medulla		Input	340.154	277.245	114.687							Input	283.139	40.77	92.0949
											234	5	88	Medulla		Input	275.17	275.72	102.199							Input	242.154	40.6459	64.1056
											171	2	73	Medulla		Input	323.812	288.058	105.415							Input	244.905	40.4871	68.2893
											288	15	61	Medulla		Input	152.34	281.052	166.551							Input	246.893	40.6585	67.3655
											275	13	70	Medulla		Input	343.346	293.961	105.895							Input	263.696	41.3804	69.5862
											215	10	70	Medulla		Input	161.052	334.122	230.254							Input	264.515	41.3745	70.2607
											250	10	95	Medulla		Input	126.139	333.355	224.35							Input	272.637	41.9932	67.6138
											259	11	84	Medulla		Input	134.601	352.531	223.105							Input	271.817	41.6964	71.1128
											267	12	81	Medulla		Input	120.971	355.923	185.701							Input	276.355	42.29	66.2158
											265	12	84	Medulla		Input	196.907	372.118	148.194							Input	281.14	42.1442	71.6941
											266	12	86	Medulla		Input	148.835	367.192	222.059							Input	279.991	42.6299	64.1633
											264	11	86	Medulla		Input	308.459	374.335	214.312							Input	283.672	42.9578	62.3077
											263	11	86	Medulla		Input	325.35	375.918	205.482							Input	290.118	42.8724	68.1576
											209	9	78	Medulla		Input	315.243	373.596	224.094							Input	289.528	42.3886	74.4018
											209	9	74	Medulla		Input	307.893	383.03	219.843							Input	287.834	41.3241	87.8543
											202	9	71	Medulla		Input	289.192	391.856	208.818							Input	292.96	41.3374	91.3856
											204	10	69	Medulla		Input	308.054	391.761	216.944							Input	292.38	41.7904	84.7181
											208	10	68	Medulla		Input	290.479	399.619	212.937							Input	287.801	41.6724	83.0277
											210	10	67	Medulla		Input	309.172	407.084	224.251							Input	286.397	41.0624	90.4234
											200	10	58	Medulla												Input	287.378	40.8046	94.6891
											196	10	58	Medulla												Input	288.048	40.6351	97.5115
											289	19	70	Medulla												Input	297.17	42.2643	81.6539
											276	16	92	Medulla												Input	294.873	42.1812	81.1345
											275	17	89	Medulla												Input	293.622	42.0471	82.0785
											267	16	94	Medulla												Input	294.788	41.7656	86.8056
											255	15	94	Medulla												Input	299.795	42.6145	78.726
											186	13	79	Medulla												Input	209.768	39.765	52.785
											177	13	66	Medulla												Input	210.711	38.1885	75.2111
											272	22	72	Medulla												Input	216.63	38.5657	74.2972
											275	22	84	Medulla												Input	197.575	38.1272	66.537
											285	23	73	Medulla												Input	188.425	37.8418	63.841
											272	22	84	Medulla												Input	185.929	37.744	63.3814
											269	21	84	Medulla												Input	185.623	37.4661	66.9923
											258	20	97	Medulla												Input	188.406	37.5572	67.7532
											260	20	94	Medulla												Input	180.068	36.8661	71.242
											256	20	93	Medulla												Input	172.736	36.8288	66.4438
											256	20	94	Medulla												Input	174.894	36.1009	78.0454
											263	21	83	Medulla												Input	176.07	35.9263	81.3056
											262	20	92	Medulla												Input	181.283	36.587	75.9705
											264	21	92	Medulla												Input	171.629	35.6356	82.097
											269	21	87	Medulla												Input	170.525	35.2062	87.2185
											292	24	58	Medulla												Input	172.271	35.077	90.2661
											296	25	58	Medulla												Input	174.114	35.2506	89.2079
											201	21	46	Medulla												Input	176.548	35.3074	90.1876
											181	16	91	Medulla												Input	176.117	35.6214	85.5457
											189	17	87	Medulla												Input	181.616	35.4407	92.0218
											183	17	79	Medulla												Input	184.317	35.8799	87.9221
											275	27	82	Medulla												Input	185.595	35.7979	89.9787
											276	27	80	Medulla												Input	185.695	36.1103	85.7427
											294	28	83	Medulla												Input	182.218	36.1142	83.1694
											295	28	74	Medulla												Input	183.567	36.2533	82.2282
											298	28	73	Medulla												Input	190.412	36.5048	83.7199
											300	29	71	Medulla												Input	189.139	35.8494	91.8365
											288	28	72	Medulla												Input	191.919	35.9333	92.6951
											293	28	69	Medulla												Input	194.632	35.9569	94.3345
											295	28	71	Medulla												Input	197.183	35.9251	96.6216
											288	28	69	Medulla												Input	200.421	36.2307	94.7539
											292	29	66	Medulla												Input	200.048	36.2733	93.8959
											293	29	64	Medulla												Input	200.296	36.4419	91.7507
											294	29	63	Medulla												Input	203.741	36.4884	93.6057
											287	29	63	Medulla												Input	201.488	36.696	89.1096
											294	29	60	Medulla												Input	193.069	36.2042	89.7921
											298	29	59	Medulla												Input	195.56	36.4389	88.3604
											299	29	61	Medulla												Input	197.765	36.5362	88.6164
											293	29	56	Medulla												Input	195.987	36.7158	84.8507
											288	29	54	Medulla												Input	193.291	36.5937	84.5812
											283	29	53	Medulla												Input	192.199	36.5054	85.0078
											291	31	33	Medulla												Input	192.632	36.8015	81.2374
											192	26	32	Medulla												Input	191.623	36.968	78.21
											195	25	40	Medulla												Input	195.254	36.9908	80.5266
											203	26	39	Medulla												Input	197.836	37.0599	81.445
											204	26	43	Medulla												Input	200.092	37.1645	81.6373
											205	26	45	Medulla												Input	200.855	37.2835	80.5495
											205	25	55	Medulla												Input	201.225	37.2312	81.5378
											168	22	72	Medulla												Input	203.283	37.3211	81.7898
											177	22	78	Medulla												Input	206.761	37.0194	88.4715
											269	30	92	Medulla												Input	264.795	46.9894	56.5377
											268	30	94	Medulla												Input	266.343	47.3644	52.4872
											276	30	96	Medulla												Input	279.644	49.0575	38.7769
											276	30	96	Medulla												Input	271.535	46.3612	70.0853
											279	30	103	Medulla												Input	272.028	46.2032	72.6216
											277	30	108	Medulla												Input	270.951	46.0323	74.198
											269	30	96	Medulla												Input	267.149	45.8613	73.8006
											269	29	105	Medulla												Input	264.304	45.7549	73.2064
											265	29	108	Medulla												Input	268.91	46.2645	69.5172
											263	29	108	Medulla												Input	264.317	45.3624	78.6287
											259	29	107	Medulla												Input	268.841	45.6737	77.6143
											259	29	107	Medulla												Input	268.912	45.557	79.2747
											260	29	99	Medulla												Input	268.32	45.3401	81.8376
											263	30	96	Medulla												Input	272.641	45.7248	79.6634
											263	30	94	Medulla												Input	274.158	46.3156	72.615
											265	30	96	Medulla												Input	278.956	45.6095	85.83
											261	30	96	Medulla												Input	282.143	45.9967	82.799
											260	30	95	Medulla												Input	282.633	46.2616	79.5012
											259	29	98	Medulla												Input	281.486	46.7988	71.2605
											257	29	99	Medulla												Input	285.939	47.6049	63.3714
											256	29	97	Medulla												Input	290.586	47.5509	67.4824
											264	32	64	Medulla												Input	287.274	46.6529	77.4681
											174	26	88	Medulla												Input	285.325	45.9083	86.324
											185	26	87	Medulla												Input	286.117	45.7897	88.5343
											187	26	86	Medulla												Input	293.62	46.3218	86.6325
											192	27	87	Medulla												Input	294.323	46.1656	89.2968
											188	26	92	Medulla												Input	298.515	46.4623	88.2432
											195	26	98	Medulla												Input	281.276	45.2848	91.9893
											196	26	98	Medulla												Input	281.997	45.4163	90.6978
											197	26	97	Medulla												Input	284.773	45.4436	92.3334
											196	26	94	Medulla												Input	285.417	45.3022	94.7499
											201	26	99	Medulla												Input	286.846	45.5722	92.062
											248	34	95	Medulla												Input	287.992	45.6326	92.0597
											252	33	101	Medulla												Input	291.468	45.7455	93.0208
											254	33	102	Medulla												Input	294.419	45.6407	96.6047
											255	33	102	Medulla												Input	282.594	45.0532	96.1373
											254	33	106	Medulla												Input	281.34	44.9507	96.6432
											255	33	108	Medulla												Input	283.46	44.702	101.609
											256	33	108	Medulla												Input	284.791	44.8105	101.078
											254	33	110	Medulla												Input	284.609	44.9372	99.1975
											254	33	110	Medulla												Input	280.064	44.1708	106.473
											251	33	110	Medulla												Input	276.578	44.0824	105.167
											250	32	112	Medulla												Input	273.46	44.0102	103.904
											262	33	108	Medulla												Input	272.657	43.9798	103.74
											260	33	107	Medulla												Input	271.631	43.8124	105.305
											259	33	107	Medulla												Input	272.088	43.7477	106.53
											259	33	107	Medulla												Input	271.114	43.6474	107.206
											259	33	107	Medulla												Input	269.907	43.829	103.828
											261	34	104	Medulla												Input	268.956	43.9019	102.133
											258	33	106	Medulla												Input	269.583	43.9844	101.45
											257	34	101	Medulla												Input	268.844	44.0143	100.502
											257	34	100	Medulla												Input	276.426	44.4351	100.193
											259	34	101	Medulla												Input	277.483	45.0805	92.0576
											260	34	101	Medulla												Input	268.195	44.3725	95.0907
											261	34	99	Medulla												Input	270.681	44.7838	91.2198
											262	34	100	Medulla												Input	270.872	44.8522	90.4165
											263	34	101	Medulla												Input	265.655	44.0188	98.1292
											263	34	102	Medulla												Input	265.053	44.142	95.9931
											264	33	108	Medulla												Input	265.4	44.317	93.8314
											263	33	107	Medulla												Input	266.238	44.4337	92.8289
											262	34	106	Medulla												Input	268.177	44.6438	91.3371
											263	34	106	Medulla												Input	268.479	44.6621	91.304
											263	34	106	Medulla												Input	267.529	44.4681	93.2912
											266	34	107	Medulla												Input	269.072	45.0051	87.0031
											266	34	104	Medulla												Input	272.224	45.3683	84.2777
											270	34	108	Medulla												Input	276.623	45.4519	86.3115
											272	34	106	Medulla												Input	274.747	45.7263	81.1684
											272	34	105	Medulla												Input	265.997	45.0719	83.8521
											270	34	104	Medulla												Input	265.011	44.0503	97.2271
											271	34	100	Medulla												Input	264.632	43.5545	103.79
											273	35	100	Medulla												Input	265.303	43.5416	104.455
											267	34	101	Medulla												Input	264.79	43.4891	104.807
											264	34	100	Medulla												Input	263.955	43.4374	104.915
											263	34	100	Medulla												Input	267.243	43.6893	103.824
											279	35	93	Medulla												Input	265.517	43.3414	107.371
											280	35	97	Medulla												Input	271.486	43.3668	111.346
											282	36	92	Medulla												Input	267.767	43.056	112.937
											285	36	90	Medulla												Input	265.611	42.8389	114.369
											286	36	90	Medulla												Input	264.866	42.8486	113.696
											288	36	90	Medulla												Input	263.712	42.8452	112.906
											288	36	89	Medulla												Input	263.197	42.7602	113.705
											208	31	103	Medulla												Input	263.015	42.9194	111.378
											206	31	99	Medulla												Input	264.075	43.2355	107.786
											216	34	73	Medulla												Input	263.758	43.2865	106.854
											200	31	101	Medulla												Input	262.959	43.1016	108.824
											200	31	100	Medulla												Input	262.665	42.9789	110.304
											199	31	99	Medulla												Input	261.532	43.0688	108.243
											197	31	100	Medulla												Input	260.888	43.1478	106.687
											189	30	105	Medulla												Input	260.451	43.2259	105.293
											194	30	99	Medulla												Input	259.41	43.1901	105.032
											194	31	98	Medulla												Input	261.36	43.4705	102.578
											197	31	97	Medulla												Input	260.789	43.6625	99.5163
											192	30	98	Medulla												Input	263.622	43.8545	98.9215
											190	30	97	Medulla												Input	260.61	43.8393	96.9484
											185	30	97	Medulla												Input	261.214	44.0955	93.8533
											185	30	95	Medulla												Input	259.866	43.9913	94.3136
											177	30	98	Medulla												Input	259.432	44.0246	93.5396
											165	29	91	Medulla												Input	258.419	43.8028	95.8635
											190	31	86	Medulla												Input	257.229	43.476	99.5088
											204	33	67	Medulla												Input	256.541	43.4457	99.4276
											257	38	108	Medulla												Input	255.203	43.2696	100.887
											256	38	108	Medulla												Input	256.941	43.326	101.368
											258	38	108	Medulla												Input	255.843	43.0307	104.645
											257	38	107	Medulla												Input	254.405	42.361	112.839
											256	38	106	Medulla												Input	257.261	42.7736	109.218
											259	38	107	Medulla												Input	256.104	42.7052	109.323
											261	38	108	Medulla												Input	257.305	42.9927	106.229
											264	38	107	Medulla												Input	258.733	42.8209	109.633
											262	38	106	Medulla												Input	257.08	42.5236	112.535
											264	38	106	Medulla												Input	259.805	42.626	113.098
											266	38	106	Medulla												Input	260.611	42.5641	114.536
											267	38	106	Medulla												Input	258.76	44.0998	92.0147
											268	38	107	Medulla												Input	249.083	42.2118	111.04
											268	39	105	Medulla												Input	244.594	42.1291	108.927
											270	39	103	Medulla												Input	243.91	42.6531	101.206
											270	39	103	Medulla												Input	247.371	43.5115	91.8742
											271	39	101	Medulla												Input	249.731	43.6952	91.0516
											274	39	101	Medulla												Input	248.193	43.2557	95.9981
											275	39	99	Medulla												Input	248.804	42.4616	107.393
											278	40	97	Medulla												Input	250.296	42.5547	107.191
											245	38	92	Medulla												Input	252.962	42.2227	113.701
											254	38	100	Medulla												Input	254.282	43.5211	96.7517
											255	38	100	Medulla												Input	253.495	43.5488	95.7983
											256	38	104	Medulla												Input	252.128	43.4787	95.7745
											256	38	103	Medulla												Input	257.49	44.2062	89.6275
											258	38	103	Medulla												Input	258.383	44.3453	88.3563
											260	39	99	Medulla												Input	264.241	45.0821	82.4401
											260	39	97	Medulla												Input	262.401	44.7666	85.4579
											262	38	102	Medulla												Input	263.479	44.7491	86.4801
											263	38	102	Medulla												Input	262.257	44.6205	87.3683
											266	39	102	Medulla												Input	258.09	44.6643	83.7442
											266	39	101	Medulla												Input	213.766	42.8658	76.4273
											283	40	92	Medulla												Input	221.981	43.579	72.5446
											287	41	87	Medulla												Input	220.694	42.3433	88.6548
											292	41	91	Medulla												Input	215.5	41.4784	96.8177
											292	41	84	Medulla												Input	230.864	42.2215	97.7029
											286	41	90	Medulla												Input	237.398	42.9881	91.8665
											287	40	94	Medulla												Input	200.319	40.4589	99.8777
											288	40	97	Medulla												Input	202.044	40.6246	98.8424
											297	42	81	Medulla												Input	205.941	40.6949	100.696
											294	42	81	Medulla												Input	205.511	40.7546	99.5615
											294	41	86	Medulla												Input	207.648	41.2267	94.5998
											209	39	52	Medulla												Input	205.339	41.346	91.2811
											197	38	66	Medulla												Input	202.328	41.0788	92.784
											172	35	90	Medulla												Input	201.822	40.8507	95.5638
											293	46	86	Medulla												Input	200.692	40.9507	93.3653
											294	46	89	Medulla												Input	198.958	40.8258	93.8316
											284	45	92	Medulla												Input	198.973	40.7179	95.3305
											285	45	94	Medulla												Input	198.903	40.6698	95.9417
											286	45	92	Medulla												Input	196.99	40.8477	92.1019
											287	45	92	Medulla												Input	199.532	41.1954	89.1498
											291	45	93	Medulla												Input	202.334	41.7678	83.2856
											282	45	96	Medulla												Input	200.763	41.3768	87.5398
											281	44	96	Medulla												Input	201.388	41.2621	89.5755
											283	44	101	Medulla												Input	193.219	40.3675	95.9932
											284	44	101	Medulla												Input	195.369	40.3048	98.4154
											284	44	99	Medulla												Input	196.44	41.0856	88.4232
											280	44	106	Medulla												Input	196.166	41.3468	84.6222
											273	44	103	Medulla												Input	193.504	41.1062	86.0115
											269	43	103	Medulla												Input	191.723	41.0204	85.9044
											268	43	102	Medulla												Input	194.256	41.4088	82.3832
											276	44	100	Medulla												Input	191.928	41.2316	83.1408
											264	43	103	Medulla												Input	192.423	41.287	82.7346
											265	43	104	Medulla												Input	190.147	41.3815	79.7812
											264	43	104	Medulla												Input	196.492	42.4205	70.0506
											263	43	104	Medulla												Input	189.93	42.1544	68.9658
											267	43	103	Medulla												Input	193.389	40.6257	92.5543
											263	43	106	Medulla												Input	210.068	42.6246	77.0747
											260	43	106	Medulla												Input	197.568	40.5587	96.5068
											260	43	105	Medulla												Input	186.927	40.2629	92.8753
											259	43	105	Medulla												Input	198.425	41.2403	87.7284
											261	43	102	Medulla												Input	183.447	41.5174	73.053
											260	43	99	Medulla												Input	183.109	41.3565	75.0265
											256	43	101	Medulla												Input	165.92	40.6155	72.79
											255	43	104	Medulla												Input	171.587	39.8428	87.553
											257	42	106	Medulla												Input	175.444	39.5557	94.307
											244	42	108	Medulla												Input	171.962	39.3202	95.0315
											248	42	107	Medulla												Input	179.662	40.153	89.1262
											250	42	107	Medulla												Input	182.242	40.4088	87.4692
											230	42	97	Medulla												Input	181.005	40.4592	85.8776
											205	40	100	Medulla												Input	183.143	40.104	92.3251
											205	40	99	Medulla												Input	280.131	48.7532	43.3258
											195	40	98	Medulla												Input	282.397	48.1791	52.8861
											175	39	94	Medulla												Input	283.867	48.1464	54.402
											171	39	95	Medulla												Input	250.631	48.5148	88.7455
											281	49	97	Medulla												Input	239.136	47.9484	88.2267
											283	49	99	Medulla												Input	248.86	50.1928	64.3205
											283	49	98	Medulla												Input	257.208	50.072	72.0355
											285	49	96	Medulla												Input	256.833	50.203	69.9579
											286	49	95	Medulla												Input	259.037	50.4428	68.248
											287	49	95	Medulla												Input	259.416	50.6257	66.0004
											287	50	92	Medulla												Input	265.342	51.2289	61.9747
											288	50	93	Medulla												Input	266.474	51.1597	63.7495
											291	50	90	Medulla												Input	276.061	51.0909	71.6463
											287	49	102	Medulla												Input	280.064	51.3332	71.2049
											277	48	102	Medulla												Input	280.55	51.0293	75.749
											273	48	103	Medulla												Input	279.294	51.5507	67.6478
											272	48	103	Medulla												Input	284.626	52.0328	64.8631
											272	48	103	Medulla												Input	273.101	50.5915	76.3876
											272	48	104	Medulla												Input	271.636	50.4753	76.9288
											271	48	103	Medulla												Input	275.033	50.7696	75.3323
											267	48	102	Medulla												Input	271.769	50.1442	81.5921
											267	48	104	Medulla												Input	272.75	50.3666	79.2351
											266	48	103	Medulla												Input	273.023	50.3271	79.9779
											260	48	102	Medulla												Input	268.707	50.1416	79.4088
											254	47	102	Medulla												Input	267.588	50.0378	80.0301
											248	47	101	Medulla												Input	267.636	49.934	81.496
											248	47	106	Medulla												Input	267.643	49.8475	82.6941
											251	47	107	Medulla												Input	267.408	49.6621	85.0805
											253	47	107	Medulla												Input	266.745	49.494	86.9176
											255	47	104	Medulla												Input	263.851	49.5384	84.2085
											294	50	88	Medulla												Input	262.848	49.2714	87.1636
											296	51	84	Medulla												Input	264.458	49.3852	86.761
											174	44	94	Medulla												Input	263.356	49.2146	88.3147
											178	44	98	Medulla												Input	259.646	49.5852	80.5161
											171	42	110	Medulla												Input	257.985	48.8561	89.3678
											169	43	102	Medulla												Input	256.528	48.7547	89.7097
											169	43	98	Medulla												Input	256.511	48.7201	90.1748
											167	43	97	Medulla												Input	256.283	48.6509	90.9643
											169	44	88	Medulla												Input	255.399	48.6311	90.5969
											166	44	86	Medulla												Input	256.234	48.4458	93.7573
											288	57	55	Medulla												Input	257.876	48.5274	93.8219
											263	52	102	Medulla												Input	261.943	48.5992	95.7787
											265	52	102	Medulla												Input	262.713	49.091	89.5538
											296	55	83	Medulla												Input	263.514	49.0392	90.8497
											297	56	82	Medulla												Input	265.607	49.2493	89.4681
											279	57	54	Medulla												Input	266.427	49.1356	91.6298
											255	55	53	Medulla												Input	267.806	49.4792	87.891
											249	55	54	Medulla												Input	268.676	49.672	85.8623
											186	53	38	Medulla												Input	269.586	49.7462	85.4989
											194	52	51	Medulla												Input	273.521	50.1492	82.7924
											200	53	52	Medulla												Input	273.563	49.9342	85.7885
											202	53	51	Medulla												Input	272.599	49.8476	86.2829
											195	52	56	Medulla												Input	269.937	49.3631	91.036
											194	52	56	Medulla												Input	269.255	49.1555	93.4047
											194	52	60	Medulla												Input	268.299	49.3927	89.4409
											222	52	71	Medulla												Input	277.936	49.9343	88.9552
											224	52	77	Medulla												Input	279.254	49.9467	89.739
											226	52	76	Medulla												Input	279.313	50.3743	83.8853
											246	56	108	Medulla												Input	274.402	49.7587	88.8161
											248	56	104	Medulla												Input	288.632	51.0641	81.1245
											253	56	108	Medulla												Input	292.514	51.257	81.2773
											261	56	113	Medulla												Input	279.702	49.665	93.9489
											264	56	111	Medulla												Input	280.925	49.581	95.9934
											294	60	86	Medulla												Input	281.531	49.5291	97.1485
											299	60	80	Medulla												Input	283.181	49.4229	99.8086
											292	59	100	Medulla												Input	283.885	49.5737	98.2393
											287	58	99	Medulla												Input	285.802	49.8234	96.1853
											271	61	50	Medulla												Input	286.324	49.8976	95.5404
											165	52	101	Medulla												Input	287.165	49.9297	95.7067
											259	60	108	Medulla												Input	287.783	50.2065	92.3372
											260	59	112	Medulla												Input	288.992	50.1942	93.383
											271	65	48	Medulla												Input	291.381	50.5156	90.6821
											296	63	85	Medulla												Input	287.423	49.4552	102.438
											301	64	76	Medulla												Input	284.183	50.7032	82.8792
											297	63	91	Medulla												Input	265.865	48.9775	93.4044
											293	62	96	Medulla												Input	270.715	49.0592	95.7912
											290	62	95	Medulla												Input	269.077	48.7848	98.3885
											290	62	97	Medulla												Input	270.71	48.8466	98.7189
											286	62	98	Medulla												Input	272.134	48.8788	99.3074
											289	62	99	Medulla												Input	273.897	49.1112	97.3805
											298	63	96	Medulla												Input	274.341	49.0222	98.9284
											209	58	99	Medulla												Input	275.208	49.1088	98.3636
											159	55	98	Medulla												Input	277.152	49.1089	99.771
											164	55	99	Medulla												Input	277.213	49.0347	100.838
											165	56	95	Medulla												Input	276.128	48.8987	101.927
											165	56	88	Medulla												Input	276.223	48.7925	103.461
											192	56	112	Medulla												Input	277.313	48.9383	102.24
											196	60	54	Medulla												Input	278.429	49.0372	101.685
											197	60	51	Medulla												Input	278.924	48.8544	104.565
											202	61	52	Medulla												Input	281.394	49.0398	103.798
											291	70	96	Medulla												Input	275.559	48.6244	105.298
											297	71	88	Medulla												Input	274.782	48.523	106.133
											251	71	44	Medulla												Input	273.646	48.6886	103.027
											250	71	45	Medulla												Input	272.549	48.6292	103.05
											224	67	78	Medulla												Input	272.523	48.5749	103.781
											197	68	50	Medulla												Input	272.381	48.4809	104.973
											165	69	89	Medulla												Input	271.703	48.3845	105.812
											267	73	105	Medulla												Input	270.883	48.2955	106.445
											302	77	79	Medulla												Input	269.454	48.2535	105.989
											301	77	79	Medulla												Input	269.868	48.3079	105.54
											302	77	77	Medulla												Input	271.343	48.5452	103.335
											295	82	86	Medulla												Input	272.028	48.6564	102.298
											213	85	55	Medulla												Input	269.037	48.5994	100.916
											213	85	55	Medulla												Input	267.24	48.3992	102.375
											231	91	57	Medulla												Input	267.871	48.2954	104.264
											161	85	93	Medulla												Input	266.29	48.241	103.869
											157	84	101	Medulla												Input	257.973	48.3247	96.6872
											161	84	103	Medulla												Input	257.265	48.1641	98.3894
											172	85	103	Medulla												Input	260.808	48.0554	102.455
											162	93	100	Medulla												Input	254.222	47.6944	102.662
											256	99	86	Medulla												Input	248.145	47.4841	101.158
											179	99	87	Medulla												Input	248.557	47.1282	106.365
											182	99	90	Medulla												Input	251.603	47.1975	107.616
											164	97	106	Medulla												Input	253.212	47.3113	107.213
											180	96	132	Medulla												Input	255.011	47.6178	104.29
											274	12	92	Medullary reticular nucleus dorsal part												Input	259.075	47.5833	107.71
											180	7	86	Medullary reticular nucleus dorsal part												Input	262.081	47.7713	107.296
											178	7	82	Medullary reticular nucleus dorsal part												Input	264.446	47.9419	106.657
											292	19	73	Medullary reticular nucleus dorsal part												Input	264.225	47.7862	108.645
											292	18	84	Medullary reticular nucleus dorsal part												Input	263.304	47.6873	109.341
											284	17	96	Medullary reticular nucleus dorsal part												Input	266.114	47.8752	108.786
											169	12	76	Medullary reticular nucleus dorsal part												Input	266.927	47.9494	108.352
											187	11	98	Medullary reticular nucleus dorsal part												Input	268.586	48.0656	107.952
											279	21	99	Medullary reticular nucleus dorsal part												Input	269.222	48.073	108.309
											294	23	80	Medullary reticular nucleus dorsal part												Input	268.269	47.9099	109.869
											277	21	89	Medullary reticular nucleus dorsal part												Input	269.03	47.8753	110.897
											269	21	95	Medullary reticular nucleus dorsal part												Input	269.527	48.0014	109.519
											267	20	97	Medullary reticular nucleus dorsal part												Input	270.414	48.0261	109.82
											263	20	103	Medullary reticular nucleus dorsal part												Input	270.639	47.9891	110.495
											178	16	98	Medullary reticular nucleus dorsal part												Input	269.549	47.8432	111.716
											175	16	87	Medullary reticular nucleus dorsal part												Input	272.594	48.1152	110.172
											266	25	98	Medullary reticular nucleus dorsal part												Input	273.89	48.1844	110.157
											268	26	91	Medullary reticular nucleus dorsal part												Input	273.258	48.2833	108.335
											271	26	90	Medullary reticular nucleus dorsal part												Input	280.323	48.7308	107.282
											273	26	94	Medullary reticular nucleus dorsal part												Input	267.086	47.7739	110.887
											276	26	94	Medullary reticular nucleus dorsal part												Input	267.188	47.6825	112.222
											167	21	80	Medullary reticular nucleus dorsal part												Input	265.297	47.5885	112.148
											186	26	93	Medullary reticular nucleus dorsal part												Input	264.662	47.5811	111.79
											186	25	100	Medullary reticular nucleus dorsal part												Input	263.818	47.544	111.69
											269	14	54	Medullary reticular nucleus ventral part												Input	263.51	47.408	113.342
											265	14	57	Medullary reticular nucleus ventral part												Input	262.239	47.3932	112.626
											265	13	60	Medullary reticular nucleus ventral part												Input	260.663	47.2473	113.496
											250	13	53	Medullary reticular nucleus ventral part												Input	261.737	47.4599	111.342
											247	13	58	Medullary reticular nucleus ventral part												Input	258.246	47.2719	111.404
											252	13	58	Medullary reticular nucleus ventral part												Input	256.511	47.2002	111.136
											287	16	47	Medullary reticular nucleus ventral part												Input	255.283	47.0716	112.02
											258	12	70	Medullary reticular nucleus ventral part												Input	255.845	46.9258	114.437
											246	12	69	Medullary reticular nucleus ventral part												Input	251.373	46.6167	115.459
											245	11	75	Medullary reticular nucleus ventral part												Input	231.659	48.566	74.2907
											243	11	78	Medullary reticular nucleus ventral part												Input	248.154	45.5786	127.444
											194	11	48	Medullary reticular nucleus ventral part												Input	302.01	50.5926	97.3223
											250	18	57	Medullary reticular nucleus ventral part												Input	297.661	50.8445	90.6963
											259	18	61	Medullary reticular nucleus ventral part												Input	294.636	50.8197	88.8471
											279	19	63	Medullary reticular nucleus ventral part												Input	296.845	51.272	84.2094
											255	17	74	Medullary reticular nucleus ventral part												Input	299.718	51.4871	83.3243
											247	16	79	Medullary reticular nucleus ventral part												Input	299.559	51.6626	80.7893
											258	16	90	Medullary reticular nucleus ventral part												Input	309.311	52.953	70.0602
											254	15	92	Medullary reticular nucleus ventral part												Input	308.636	50.4297	104.371
											249	15	90	Medullary reticular nucleus ventral part												Input	298.616	52.9378	62.519
											251	15	92	Medullary reticular nucleus ventral part												Input	272.069	53.6066	34.0578
											202	15	55	Medullary reticular nucleus ventral part												Input	263.387	52.7265	39.9048
											203	15	61	Medullary reticular nucleus ventral part												Input	272.936	52.9839	43.2751
											207	15	65	Medullary reticular nucleus ventral part												Input	287.749	53.9853	40.1981
											209	14	71	Medullary reticular nucleus ventral part												Input	275.016	51.9002	59.7269
											208	14	74	Medullary reticular nucleus ventral part												Input	274.863	51.7334	61.9169
											205	14	73	Medullary reticular nucleus ventral part												Input	272.175	51.5998	61.8111
											210	14	73	Medullary reticular nucleus ventral part												Input	277.455	51.9707	60.5216
											211	14	74	Medullary reticular nucleus ventral part												Input	280.772	52.2007	59.7538
											212	14	73	Medullary reticular nucleus ventral part												Input	282.659	52.1859	61.3254
											212	14	77	Medullary reticular nucleus ventral part												Input	220.62	46.9752	88.2299
											211	14	79	Medullary reticular nucleus ventral part												Input	209.93	46.7191	84.0161
											207	14	77	Medullary reticular nucleus ventral part												Input	206.681	46.326	87.0824
											208	14	81	Medullary reticular nucleus ventral part												Input	205.203	46.0813	89.3866
											203	14	77	Medullary reticular nucleus ventral part												Input	204.857	45.8663	92.1013
											262	22	65	Medullary reticular nucleus ventral part												Input	205.231	45.7328	94.2121
											257	22	62	Medullary reticular nucleus ventral part												Input	204.534	45.4955	96.9796
											249	22	59	Medullary reticular nucleus ventral part												Input	204.168	45.3398	98.8617
											254	22	63	Medullary reticular nucleus ventral part												Input	204.324	45.2101	100.764
											249	21	79	Medullary reticular nucleus ventral part												Input	200.862	44.8281	103.523
											255	20	90	Medullary reticular nucleus ventral part												Input	199.435	45.095	98.8085
											255	20	92	Medullary reticular nucleus ventral part												Input	198.954	45.2062	96.9264
											196	20	51	Medullary reticular nucleus ventral part												Input	200.935	45.488	94.4756
											198	20	57	Medullary reticular nucleus ventral part												Input	201.118	45.5646	93.5512
											201	20	58	Medullary reticular nucleus ventral part												Input	193.439	44.8501	97.8405
											193	19	64	Medullary reticular nucleus ventral part												Input	193.503	45.1862	93.2515
											202	19	75	Medullary reticular nucleus ventral part												Input	192.806	45.2529	91.8266
											205	18	81	Medullary reticular nucleus ventral part												Input	193.488	45.5619	88.0604
											210	19	80	Medullary reticular nucleus ventral part												Input	195.249	45.7893	86.2
											210	19	77	Medullary reticular nucleus ventral part												Input	193.538	45.767	85.2675
											208	19	75	Medullary reticular nucleus ventral part												Input	191.81	45.8114	83.4028
											204	19	75	Medullary reticular nucleus ventral part												Input	196.747	45.9747	84.7283
											203	19	73	Medullary reticular nucleus ventral part												Input	194.996	46.1724	80.7333
											202	19	72	Medullary reticular nucleus ventral part												Input	195.256	46.3108	79.0134
											200	19	68	Medullary reticular nucleus ventral part												Input	195.718	46.3627	78.6324
											201	19	65	Medullary reticular nucleus ventral part												Input	194.496	46.4467	76.5879
											205	19	68	Medullary reticular nucleus ventral part												Input	196.771	46.7334	74.2818
											206	19	65	Medullary reticular nucleus ventral part												Input	201.312	47.4898	67.1406
											207	20	64	Medullary reticular nucleus ventral part												Input	189.063	46.0609	77.9712
											210	20	66	Medullary reticular nucleus ventral part												Input	186.966	46.1449	75.2934
											277	29	50	Medullary reticular nucleus ventral part												Input	187.886	46.3402	73.2667
											266	28	51	Medullary reticular nucleus ventral part												Input	185.463	46.5576	68.5132
											258	27	68	Medullary reticular nucleus ventral part												Input	181.069	46.8169	61.7523
											183	25	40	Medullary reticular nucleus ventral part												Input	185.736	45.9101	77.6406
											207	25	50	Medullary reticular nucleus ventral part												Input	187.284	45.794	80.3632
											198	25	53	Medullary reticular nucleus ventral part												Input	187.954	45.6729	82.5191
											197	25	54	Medullary reticular nucleus ventral part												Input	187.421	45.574	83.4963
											197	25	53	Medullary reticular nucleus ventral part												Input	185.807	45.349	85.4291
											192	24	55	Medullary reticular nucleus ventral part												Input	184.643	45.5566	81.7233
											194	24	62	Medullary reticular nucleus ventral part												Input	180.778	45.297	82.5028
											196	23	70	Medullary reticular nucleus ventral part												Input	179.768	45.2179	82.8623
											247	30	85	Medullary reticular nucleus ventral part												Input	177.01	45.0373	83.3526
											186	29	47	Medullary reticular nucleus ventral part												Input	175.403	45.0299	82.2912
											207	29	67	Medullary reticular nucleus ventral part												Input	181.207	44.9757	87.2444
											217	29	72	Medullary reticular nucleus ventral part												Input	183.416	45.0227	88.1963
											209	28	76	Medullary reticular nucleus ventral part												Input	183.169	44.8127	90.915
											210	28	79	Medullary reticular nucleus ventral part												Input	183.157	44.6866	92.6447
											208	28	80	Medullary reticular nucleus ventral part												Input	180.351	44.7112	90.2717
											210	28	80	Medullary reticular nucleus ventral part												Input	176.848	44.3972	92.0637
											210	28	82	Medullary reticular nucleus ventral part												Input	174.13	44.0981	94.2192
											217	33	83	Medullary reticular nucleus ventral part												Input	177.737	44.2243	95.0932
											209	33	70	Medullary reticular nucleus ventral part												Input	178.273	44.3281	94.0495
											199	32	76	Medullary reticular nucleus ventral part												Input	178.759	44.2268	95.7988
											200	32	78	Medullary reticular nucleus ventral part												Input	178.273	44.0241	98.2418
											207	32	84	Medullary reticular nucleus ventral part												Input	185.921	44.269	100.406
											206	32	83	Medullary reticular nucleus ventral part												Input	181.179	43.5991	106.208
											203	32	80	Medullary reticular nucleus ventral part												Input	161.354	42.684	104.463
											207	33	80	Medullary reticular nucleus ventral part												Input	171.078	42.7474	110.635
											207	33	79	Medullary reticular nucleus ventral part												Input	169.772	43.2663	102.532
											207	33	78	Medullary reticular nucleus ventral part												Input	169.072	43.5307	98.3788
											209	33	80	Medullary reticular nucleus ventral part												Input	167.458	43.5084	97.5168
											271	130	182	Midbrain												Input	169.741	44.3167	88.0242
											270	130	183	Midbrain												Input	166.892	44.2523	86.8473
											244	138	162	Midbrain												Input	191.752	47.8182	55.6847
											182	147	186	Midbrain												Input	189.076	48.0133	51.0544
											156	153	208	Midbrain												Input	270.898	56.0721	62.7168
											250	168	180	Midbrain												Input	272.439	55.7108	68.817
											256	168	181	Midbrain												Input	290.232	57.3648	58.8997
											252	168	173	Midbrain												Input	292.495	57.4303	59.6358
											257	168	179	Midbrain												Input	291.567	56.3222	74.2461
											275	182	177	Midbrain												Input	283.245	57.2408	55.5466
											277	182	178	Midbrain												Input	288.02	57.473	55.8043
											273	182	178	Midbrain												Input	251.519	55.364	58.4385
											270	182	178	Midbrain												Input	272.361	55.457	72.2604
											269	182	179	Midbrain												Input	271.871	55.4123	72.5217
											263	182	178	Midbrain												Input	271.89	55.3301	73.6689
											262	182	173	Midbrain												Input	272.346	55.3267	74.0456
											187	177	186	Midbrain												Input	274.087	55.4799	73.1946
											172	177	181	Midbrain												Input	275.585	55.5045	73.9404
											171	176	183	Midbrain												Input	276.54	55.7081	71.8245
											201	195	126	Midbrain												Input	279.338	55.8208	72.2988
											266	138	175	Midbrain reticular nucleus												Input	275.983	55.7523	70.8117
											267	138	176	Midbrain reticular nucleus												Input	281.075	55.9923	71.1928
											265	146	168	Midbrain reticular nucleus												Input	280.945	55.768	74.1907
											277	156	145	Midbrain reticular nucleus												Input	282.856	55.9719	72.7637
											262	154	153	Midbrain reticular nucleus												Input	286.636	55.9799	75.3928
											276	156	143	Midbrain reticular nucleus												Input	285.338	55.2911	83.9517
											257	162	162	Midbrain reticular nucleus												Input	282.816	54.9667	86.5977
											247	169	168	Midbrain reticular nucleus												Input	280.847	55.2081	81.8418
											250	169	169	Midbrain reticular nucleus												Input	277.298	55.1894	79.5284
											253	169	172	Midbrain reticular nucleus												Input	276.907	54.9096	83.1033
											255	169	162	Midbrain reticular nucleus												Input	267.709	55.088	73.9774
											258	168	177	Midbrain reticular nucleus												Input	269.329	55.1747	73.9567
											263	169	178	Midbrain reticular nucleus												Input	267.683	55.3964	69.7066
											263	168	182	Midbrain reticular nucleus												Input	264.142	54.9527	73.2581
											261	168	183	Midbrain reticular nucleus												Input	263.95	54.7992	75.2367
											265	169	180	Midbrain reticular nucleus												Input	265.27	54.6063	78.8534
											266	169	178	Midbrain reticular nucleus												Input	266.217	54.6477	78.9689
											275	170	173	Midbrain reticular nucleus												Input	266.368	54.5864	79.9232
											279	170	173	Midbrain reticular nucleus												Input	267.213	54.6732	79.3386
											289	170	175	Midbrain reticular nucleus												Input	270.335	54.9649	77.5775
											266	182	172	Midbrain reticular nucleus												Input	271.064	54.9623	78.1419
											259	182	174	Midbrain reticular nucleus												Input	268.483	54.5008	82.6373
											256	182	173	Midbrain reticular nucleus												Input	273.128	54.7075	83.1516
											262	182	168	Midbrain reticular nucleus												Input	272.733	54.6402	83.7942
											300	187	140	Midbrain reticular nucleus												Input	271.304	54.3188	87.1911
											201	178	182	Midbrain reticular nucleus												Input	275.709	54.5774	86.8161
											197	178	177	Midbrain reticular nucleus												Input	274.718	54.3303	89.5062
											193	178	174	Midbrain reticular nucleus												Input	274.195	54.2284	90.5329
											185	178	174	Midbrain reticular nucleus												Input	276.139	54.4895	88.3405
											189	178	169	Midbrain reticular nucleus												Input	276.819	54.5028	88.6505
											181	178	171	Midbrain reticular nucleus												Input	277.502	54.5069	89.0881
											178	178	170	Midbrain reticular nucleus												Input	277.468	54.653	87.0486
											171	178	158	Midbrain reticular nucleus												Input	281.088	54.56	90.9547
											177	177	175	Midbrain reticular nucleus												Input	283.86	54.7868	89.8356
											176	177	181	Midbrain reticular nucleus												Input	285.314	54.8045	90.6456
											204	193	153	Midbrain reticular nucleus												Input	281.609	54.4769	92.478
											208	194	145	Midbrain reticular nucleus												Input	278.306	54.3789	91.4365
											210	194	146	Midbrain reticular nucleus												Input	279.755	54.2206	94.6692
											214	194	147	Midbrain reticular nucleus												Input	276.143	54.0784	94.0141
											213	194	144	Midbrain reticular nucleus												Input	275.7	54.2211	91.7248
											215	194	141	Midbrain reticular nucleus												Input	275.234	54.0713	93.452
											252	165	124	Midbrain reticular nucleus retrorubral area												Input	276.809	53.9568	96.173
											294	166	136	Midbrain reticular nucleus retrorubral area												Input	277.864	53.9254	97.3708
											152	165	148	Midbrain reticular nucleus retrorubral area												Input	274.698	53.6313	99.1325
											269	107	147	Midbrain trigeminal nucleus												Input	273.543	53.5048	100.04
											268	112	158	Midbrain trigeminal nucleus												Input	271.453	53.4809	98.8552
											268	112	160	Midbrain trigeminal nucleus												Input	270.357	53.4916	97.913
											330	99	144	middle cerebellar peduncle												Input	271.748	53.5845	97.6403
											330	103	150	middle cerebellar peduncle												Input	272.499	53.8835	94.0607
											330	103	148	middle cerebellar peduncle												Input	270.456	53.6541	95.7443
											284	107	115	Motor nucleus of trigeminal												Input	269.266	53.4841	97.2257
											291	107	117	Motor nucleus of trigeminal												Input	268.904	53.6681	94.4254
											294	108	112	Motor nucleus of trigeminal												Input	267.585	53.6623	93.5498
											293	108	111	Motor nucleus of trigeminal												Input	272.465	54.0296	92.0212
											293	109	100	Motor nucleus of trigeminal												Input	267.171	54.2688	84.8853
											292	110	112	Motor nucleus of trigeminal												Input	266.619	54.2901	84.1911
											297	111	113	Motor nucleus of trigeminal												Input	266.426	54.3353	83.4286
											297	111	113	Motor nucleus of trigeminal												Input	265.896	54.4595	81.3316
											298	111	112	Motor nucleus of trigeminal												Input	263.465	54.3341	81.299
											296	111	110	Motor nucleus of trigeminal												Input	262.228	54.3651	79.9761
											293	112	97	Motor nucleus of trigeminal												Input	262.976	54.0861	84.3652
											164	110	118	Motor nucleus of trigeminal												Input	261.949	53.9988	84.8245
											162	110	117	Motor nucleus of trigeminal												Input	265.515	53.9445	88.1577
											157	110	112	Motor nucleus of trigeminal												Input	265.933	53.9068	88.981
											162	110	106	Motor nucleus of trigeminal												Input	262.829	53.5421	91.7619
											164	111	102	Motor nucleus of trigeminal												Input	259.223	53.1828	94.103
											172	111	103	Motor nucleus of trigeminal												Input	258.737	53.1152	94.6829
											288	118	94	Motor nucleus of trigeminal												Input	258.518	53.0758	95.0682
											292	117	113	Motor nucleus of trigeminal												Input	257.927	53.0719	94.6933
											298	117	115	Motor nucleus of trigeminal												Input	257.599	53.3086	91.1913
											287	115	124	Motor nucleus of trigeminal												Input	252.702	53.2086	89.0227
											288	115	123	Motor nucleus of trigeminal												Input	246.004	52.6285	92.1683
											161	109	114	Motor nucleus of trigeminal												Input	253.63	52.7451	96.0869
											290	120	121	Motor nucleus of trigeminal												Input	252.192	52.4602	98.974
											291	120	121	Motor nucleus of trigeminal												Input	252.272	52.3119	101.077
											292	121	122	Motor nucleus of trigeminal												Input	258.101	52.3231	105.146
											300	122	106	Motor nucleus of trigeminal												Input	263.634	52.8224	102.27
											300	122	105	Motor nucleus of trigeminal												Input	263.829	52.7681	103.16
											292	123	94	Motor nucleus of trigeminal												Input	265.937	52.9086	102.751
											295	123	92	Motor nucleus of trigeminal												Input	262.962	52.9713	99.7288
											165	114	123	Motor nucleus of trigeminal												Input	263.578	53.0644	98.8922
											163	116	95	Motor nucleus of trigeminal												Input	267.455	53.2393	99.2888
											161	117	110	Motor nucleus of trigeminal												Input	268.313	53.4655	96.7916
											295	124	121	Motor nucleus of trigeminal												Input	297.656	56.5854	75.0288
											293	125	106	Motor nucleus of trigeminal												Input	296.047	55.8614	83.8467
											294	125	109	Motor nucleus of trigeminal												Input	297.874	56.0377	82.7396
											283	57	55	Nucleus ambiguus dorsal division												Input	275.045	55.9679	67.1581
											282	48	52	Nucleus ambiguus ventral division												Input	279.554	57.1474	54.1595
											283	48	54	Nucleus ambiguus ventral division												Input	266.923	57.5952	38.8301
											240	9	104	Nucleus of the solitary tract												Input	255.153	55.8981	53.7065
											250	14	107	Nucleus of the solitary tract												Input	249.185	55.5096	54.7391
											206	16	106	Nucleus of the solitary tract												Input	250.929	56.2362	45.9832
											266	29	109	Nucleus of the solitary tract												Input	186.506	53.4269	38.0415
											257	28	109	Nucleus of the solitary tract												Input	190.692	52.6615	51.6302
											256	28	109	Nucleus of the solitary tract												Input	192.737	52.6831	52.8152
											248	27	118	Nucleus of the solitary tract												Input	194.694	52.8894	51.3878
											244	27	116	Nucleus of the solitary tract												Input	196.363	53.353	46.2028
											241	27	114	Nucleus of the solitary tract												Input	200.525	53.0856	52.9069
											243	32	115	Nucleus of the solitary tract												Input	202.255	53.2845	51.4186
											246	32	116	Nucleus of the solitary tract												Input	211.529	53.7619	51.555
											251	32	115	Nucleus of the solitary tract												Input	200.485	52.6675	58.6448
											251	32	113	Nucleus of the solitary tract												Input	197.331	52.5173	58.4302
											253	32	114	Nucleus of the solitary tract												Input	195.536	52.597	56.0306
											257	33	111	Nucleus of the solitary tract												Input	194.909	52.5496	56.2299
											259	33	112	Nucleus of the solitary tract												Input	194.799	52.2386	60.4387
											262	33	113	Nucleus of the solitary tract												Input	195.135	52.3629	58.9682
											261	33	111	Nucleus of the solitary tract												Input	195.875	52.3146	60.17
											262	33	111	Nucleus of the solitary tract												Input	196.264	52.206	61.9499
											262	33	110	Nucleus of the solitary tract												Input	192.171	51.7838	64.8073
											261	33	109	Nucleus of the solitary tract												Input	189.168	51.5724	65.5469
											259	33	110	Nucleus of the solitary tract												Input	188.234	51.8691	60.7777
											259	33	110	Nucleus of the solitary tract												Input	199.911	52.3918	62.0309
											261	33	109	Nucleus of the solitary tract												Input	199.575	52.2721	63.4376
											271	34	109	Nucleus of the solitary tract												Input	200.435	52.295	63.7454
											251	37	112	Nucleus of the solitary tract												Input	199.211	52.0724	65.9284
											253	37	113	Nucleus of the solitary tract												Input	201.765	52.2552	65.2583
											253	37	112	Nucleus of the solitary tract												Input	201.839	52.1343	66.9786
											254	37	113	Nucleus of the solitary tract												Input	203.518	52.3582	65.1084
											255	37	112	Nucleus of the solitary tract												Input	204.041	52.2614	66.8229
											258	37	112	Nucleus of the solitary tract												Input	206.945	52.5091	65.5108
											263	38	112	Nucleus of the solitary tract												Input	210.202	52.6093	66.4892
											259	38	111	Nucleus of the solitary tract												Input	220.608	52.9161	69.7985
											258	38	109	Nucleus of the solitary tract												Input	222.797	52.9083	71.4918
											262	38	109	Nucleus of the solitary tract												Input	219.915	52.3706	76.8197
											263	38	109	Nucleus of the solitary tract												Input	216.143	52.1365	77.3142
											276	44	105	Nucleus of the solitary tract												Input	210.82	51.9074	76.6173
											272	43	103	Nucleus of the solitary tract												Input	210.15	51.8484	76.9446
											271	43	105	Nucleus of the solitary tract												Input	209.249	52.0036	74.1512
											272	43	106	Nucleus of the solitary tract												Input	207.932	52.1828	70.7256
											271	43	107	Nucleus of the solitary tract												Input	207.049	52.0616	71.7568
											265	43	107	Nucleus of the solitary tract												Input	204.734	52.0257	70.5753
											271	43	111	Nucleus of the solitary tract												Input	204.446	51.8901	72.2364
											267	43	112	Nucleus of the solitary tract												Input	205.993	51.8989	73.2366
											265	42	114	Nucleus of the solitary tract												Input	205.974	51.5881	77.5079
											264	42	113	Nucleus of the solitary tract												Input	207.942	51.5501	79.459
											263	42	112	Nucleus of the solitary tract												Input	219.865	51.9981	81.9202
											263	42	113	Nucleus of the solitary tract												Input	224.382	52.554	77.5276
											263	42	111	Nucleus of the solitary tract												Input	206.986	51.351	81.5112
											264	43	107	Nucleus of the solitary tract												Input	204.493	51.1021	83.1368
											262	43	108	Nucleus of the solitary tract												Input	201.936	51.1272	80.9383
											262	42	110	Nucleus of the solitary tract												Input	196.833	51.1317	77.1787
											261	43	108	Nucleus of the solitary tract												Input	198.036	51.2469	76.462
											254	42	112	Nucleus of the solitary tract												Input	197.998	51.6054	71.4901
											257	42	109	Nucleus of the solitary tract												Input	190.407	50.9452	75.0933
											256	42	109	Nucleus of the solitary tract												Input	196.552	51.75	68.4486
											258	42	109	Nucleus of the solitary tract												Input	196.821	50.789	81.8962
											257	42	112	Nucleus of the solitary tract												Input	185.562	51.0144	70.6292
											259	42	113	Nucleus of the solitary tract												Input	180.053	50.4101	74.9707
											260	42	114	Nucleus of the solitary tract												Input	180.237	50.2073	77.9008
											249	42	111	Nucleus of the solitary tract												Input	181.525	50.156	79.5418
											252	42	113	Nucleus of the solitary tract												Input	183.195	50.0234	82.5804
											276	48	103	Nucleus of the solitary tract												Input	183.957	50.078	82.3794
											278	49	101	Nucleus of the solitary tract												Input	184.948	50.1264	82.4305
											278	48	104	Nucleus of the solitary tract												Input	188.561	49.6747	91.2772
											281	49	103	Nucleus of the solitary tract												Input	184.764	49.9386	84.8872
											275	48	105	Nucleus of the solitary tract												Input	199.502	50.4262	88.8424
											274	48	106	Nucleus of the solitary tract												Input	206.983	50.9695	86.7705
											271	48	105	Nucleus of the solitary tract												Input	208.664	50.7959	90.3827
											270	48	106	Nucleus of the solitary tract												Input	213.486	51.4143	85.3486
											269	48	105	Nucleus of the solitary tract												Input	213.05	51.1322	88.9242
											269	48	105	Nucleus of the solitary tract												Input	214.005	51.137	89.5494
											259	47	107	Nucleus of the solitary tract												Input	226.571	52.7426	76.5115
											262	47	107	Nucleus of the solitary tract												Input	226.093	53.036	72.119
											264	47	106	Nucleus of the solitary tract												Input	175.781	49.9759	77.8622
											264	47	108	Nucleus of the solitary tract												Input	182.057	42.6568	183.35
											263	47	109	Nucleus of the solitary tract												Input	180.571	43.4649	171.129
											266	47	108	Nucleus of the solitary tract												Input	182.158	43.6953	169.101
											266	47	108	Nucleus of the solitary tract												Input	183.412	43.5891	171.475
											268	48	107	Nucleus of the solitary tract												Input	182.849	43.3648	174.16
											269	48	108	Nucleus of the solitary tract												Input	186.103	43.1852	178.995
											268	47	109	Nucleus of the solitary tract												Input	190.722	43.5986	176.641
											269	47	110	Nucleus of the solitary tract												Input	188.737	43.6103	175.041
											269	48	109	Nucleus of the solitary tract												Input	187.723	43.5631	174.958
											270	48	109	Nucleus of the solitary tract												Input	186.45	43.7515	171.436
											270	47	110	Nucleus of the solitary tract												Input	185.637	43.7219	171.255
											269	47	111	Nucleus of the solitary tract												Input	185.108	43.9363	167.915
											272	48	110	Nucleus of the solitary tract												Input	187.765	43.9743	169.316
											273	48	110	Nucleus of the solitary tract												Input	189.152	44.1803	167.481
											273	48	108	Nucleus of the solitary tract												Input	246.769	56.1035	108.308
											280	48	107	Nucleus of the solitary tract												Input	248.835	56.5065	104.247
											267	47	110	Nucleus of the solitary tract												Input	253.992	56.4804	108.344
											267	47	112	Nucleus of the solitary tract												Input	258.845	56.7396	108.285
											265	47	112	Nucleus of the solitary tract												Input	258.211	56.7537	107.633
											264	47	111	Nucleus of the solitary tract												Input	261.301	56.5248	113.028
											263	47	111	Nucleus of the solitary tract												Input	263.862	56.9342	109.238
											263	47	113	Nucleus of the solitary tract												Input	263.697	56.9988	108.227
											262	47	112	Nucleus of the solitary tract												Input	262.801	57.0818	106.434
											260	47	113	Nucleus of the solitary tract												Input	261.49	57.0166	106.382
											261	47	111	Nucleus of the solitary tract												Input	260.962	57.045	105.607
											258	47	111	Nucleus of the solitary tract												Input	255.823	57.0083	102.39
											256	47	111	Nucleus of the solitary tract												Input	253.655	56.8005	103.685
											255	47	112	Nucleus of the solitary tract												Input	248.612	56.8595	99.2167
											255	46	114	Nucleus of the solitary tract												Input	244.873	57.1699	92.2262
											251	46	115	Nucleus of the solitary tract												Input	255.709	57.7901	91.5264
											200	44	103	Nucleus of the solitary tract												Input	257.38	57.6819	94.2292
											181	43	106	Nucleus of the solitary tract												Input	258.342	57.8389	92.7608
											258	52	105	Nucleus of the solitary tract												Input	259.158	58.2026	88.3363
											263	52	103	Nucleus of the solitary tract												Input	260.968	58.2788	88.5965
											258	56	108	Nucleus of the solitary tract												Input	262.113	58.2037	90.4624
											258	56	107	Nucleus of the solitary tract												Input	262.533	58.1563	91.4206
											263	56	109	Nucleus of the solitary tract												Input	263.33	58.3779	88.9413
											263	56	108	Nucleus of the solitary tract												Input	265.011	57.8834	96.9801
											262	57	106	Nucleus of the solitary tract												Input	264.977	57.8134	97.9204
											261	57	106	Nucleus of the solitary tract												Input	266.661	58.0382	96.0413
											260	57	105	Nucleus of the solitary tract												Input	267.42	57.8756	98.8333
											266	57	102	Nucleus of the solitary tract												Input	266.466	57.7372	100.051
											267	57	109	Nucleus of the solitary tract												Input	266.376	57.5506	102.558
											270	57	109	Nucleus of the solitary tract												Input	269.566	57.7318	102.371
											272	57	108	Nucleus of the solitary tract												Input	264.904	56.8494	111.162
											270	57	106	Nucleus of the solitary tract												Input	267.172	57.0576	109.934
											270	57	106	Nucleus of the solitary tract												Input	270.171	57.2521	109.425
											268	57	107	Nucleus of the solitary tract												Input	272.878	57.4548	108.591
											268	57	104	Nucleus of the solitary tract												Input	270.515	57.4558	106.865
											272	57	104	Nucleus of the solitary tract												Input	270.439	57.5021	106.172
											275	57	106	Nucleus of the solitary tract												Input	268.47	57.2996	107.538
											178	52	105	Nucleus of the solitary tract												Input	268.166	57.4848	104.764
											273	61	104	Nucleus of the solitary tract												Input	271.496	57.9551	100.69
											235	58	120	Nucleus prepositus												Input	272.929	57.9671	101.563
											267	99	156	Parabrachial nucleus												Input	273.588	57.9043	102.907
											268	99	155	Parabrachial nucleus												Input	272.935	57.7763	104.2
											270	99	153	Parabrachial nucleus												Input	275.09	57.9561	103.281
											279	100	147	Parabrachial nucleus												Input	275.794	57.7817	106.196
											281	100	148	Parabrachial nucleus												Input	278.153	58.1811	102.398
											269	104	156	Parabrachial nucleus												Input	282.637	58.29	104.145
											272	104	155	Parabrachial nucleus												Input	282.806	58.4349	102.269
											272	104	152	Parabrachial nucleus												Input	277.478	58.3114	100.111
											273	104	150	Parabrachial nucleus												Input	274.138	58.0226	101.674
											273	104	148	Parabrachial nucleus												Input	275.629	58.256	99.5358
											275	105	145	Parabrachial nucleus												Input	277.156	58.6641	95.0141
											276	105	144	Parabrachial nucleus												Input	273.62	58.4794	94.9993
											276	105	143	Parabrachial nucleus												Input	272.804	58.4206	95.218
											279	105	144	Parabrachial nucleus												Input	269.525	58.2578	95.0878
											284	105	140	Parabrachial nucleus												Input	268.069	58.099	96.2227
											278	105	146	Parabrachial nucleus												Input	268.096	58.4599	91.2648
											281	105	144	Parabrachial nucleus												Input	269.284	58.5735	90.5587
											262	105	165	Parabrachial nucleus												Input	269.443	58.6998	88.9329
											269	106	157	Parabrachial nucleus												Input	268.445	58.7731	87.1984
											268	106	155	Parabrachial nucleus												Input	274.999	59.0895	87.5841
											269	106	153	Parabrachial nucleus												Input	278.953	59.122	90.0009
											271	106	153	Parabrachial nucleus												Input	278.97	59.2594	88.1184
											270	106	152	Parabrachial nucleus												Input	278.833	59.2799	87.7363
											272	107	145	Parabrachial nucleus												Input	257.244	58.3169	85.3729
											272	107	146	Parabrachial nucleus												Input	259.365	58.7318	81.1885
											276	107	146	Parabrachial nucleus												Input	241.942	57.9301	79.6182
											300	108	147	Parabrachial nucleus												Input	243.86	58.9448	67.0143
											170	108	139	Parabrachial nucleus												Input	242.142	58.9551	65.6279
											179	107	172	Parabrachial nucleus												Input	255.55	60.2081	58.0625
											180	107	170	Parabrachial nucleus												Input	257.758	60.2951	58.4641
											189	107	175	Parabrachial nucleus												Input	244.638	56.6849	98.7451
											304	116	133	Parabrachial nucleus												Input	266.359	59.1428	80.5873
											279	111	170	Parabrachial nucleus												Input	268.393	59.1756	81.6097
											267	110	175	Parabrachial nucleus												Input	268.96	59.2265	81.3183
											182	106	169	Parabrachial nucleus												Input	269.557	59.1378	82.9741
											275	115	180	Parabrachial nucleus												Input	271.744	59.5878	78.353
											272	115	178	Parabrachial nucleus												Input	269.655	59.7481	74.6292
											171	116	142	Parabrachial nucleus												Input	270.882	58.926	86.8558
											292	122	139	Parabrachial nucleus												Input	288.446	61.3414	66.2732
											299	122	140	Parabrachial nucleus												Input	276.728	61.1371	60.598
											156	127	137	Parabrachial nucleus												Input	286.678	60.4342	77.502
											167	127	142	Parabrachial nucleus												Input	294.403	60.1693	86.7537
											244	56	98	Paragigantocellular reticular nucleus dorsal part												Input	299.768	60.8773	80.8777
											213	65	102	Paragigantocellular reticular nucleus dorsal part												Input	292.753	59.0997	100.31
											214	65	106	Paragigantocellular reticular nucleus dorsal part												Input	287.864	58.866	99.9901
											211	77	103	Paragigantocellular reticular nucleus dorsal part												Input	283.319	59.241	91.5238
											279	49	38	Paragigantocellular reticular nucleus lateral part												Input	271.983	61.6092	50.6486
											280	48	43	Paragigantocellular reticular nucleus lateral part												Input	187.718	56.4249	61.0824
											272	53	34	Paragigantocellular reticular nucleus lateral part												Input	182.807	56.0445	62.7706
											272	52	43	Paragigantocellular reticular nucleus lateral part												Input	182.086	55.8766	64.5624
											287	53	40	Paragigantocellular reticular nucleus lateral part												Input	184.721	55.9302	65.7342
											266	57	38	Paragigantocellular reticular nucleus lateral part												Input	179.018	55.4375	68.3952
											190	52	51	Paragigantocellular reticular nucleus lateral part												Input	175.322	55.9413	58.77
											192	52	52	Paragigantocellular reticular nucleus lateral part												Input	174.565	54.8841	72.8009
											275	31	90	Parvicellular reticular nucleus												Input	175.314	54.3979	80.0494
											279	31	89	Parvicellular reticular nucleus												Input	181.318	55.2058	73.2572
											280	31	85	Parvicellular reticular nucleus												Input	184.132	55.3228	73.6828
											279	31	83	Parvicellular reticular nucleus												Input	184.576	55.4268	72.5705
											272	35	99	Parvicellular reticular nucleus												Input	188.455	55.7105	71.4691
											273	35	97	Parvicellular reticular nucleus												Input	188.168	56.0331	66.8126
											272	35	95	Parvicellular reticular nucleus												Input	190.591	56.0533	68.2896
											268	34	100	Parvicellular reticular nucleus												Input	191.243	55.9764	69.822
											262	34	98	Parvicellular reticular nucleus												Input	192.432	55.8898	71.878
											263	34	98	Parvicellular reticular nucleus												Input	192.412	55.8479	72.4421
											263	34	96	Parvicellular reticular nucleus												Input	192.725	55.6814	74.9654
											263	34	94	Parvicellular reticular nucleus												Input	188.686	55.5763	73.4869
											264	35	93	Parvicellular reticular nucleus												Input	190.079	55.5044	75.4881
											266	35	92	Parvicellular reticular nucleus												Input	186.262	55.4514	73.4535
											261	34	96	Parvicellular reticular nucleus												Input	184.129	55.1133	76.5702
											260	34	96	Parvicellular reticular nucleus												Input	182.281	54.9578	77.3756
											275	36	85	Parvicellular reticular nucleus												Input	183.697	54.9326	78.75
											273	35	89	Parvicellular reticular nucleus												Input	184.94	54.9579	79.3016
											269	35	92	Parvicellular reticular nucleus												Input	179.869	54.5513	81.2345
											270	35	94	Parvicellular reticular nucleus												Input	180.158	54.3335	84.4473
											282	36	89	Parvicellular reticular nucleus												Input	179.061	54.1015	86.8519
											280	36	85	Parvicellular reticular nucleus												Input	169.749	53.7847	84.4736
											278	36	85	Parvicellular reticular nucleus												Input	176.168	53.8212	88.6202
											277	36	83	Parvicellular reticular nucleus												Input	188.569	54.7239	85.1578
											289	38	64	Parvicellular reticular nucleus												Input	189.017	54.9373	82.5392
											294	37	75	Parvicellular reticular nucleus												Input	188.366	55.1189	79.5631
											293	37	75	Parvicellular reticular nucleus												Input	187.962	55.199	78.166
											192	31	97	Parvicellular reticular nucleus												Input	191.357	55.1947	80.6862
											192	31	95	Parvicellular reticular nucleus												Input	191.169	55.4175	77.4774
											191	31	96	Parvicellular reticular nucleus												Input	191.565	55.5236	76.3004
											178	31	86	Parvicellular reticular nucleus												Input	195.54	55.6983	76.772
											180	31	85	Parvicellular reticular nucleus												Input	195.44	55.4931	79.5301
											180	31	79	Parvicellular reticular nucleus												Input	195.129	55.3593	81.1498
											177	31	78	Parvicellular reticular nucleus												Input	193.922	55.2037	82.42
											188	31	92	Parvicellular reticular nucleus												Input	193.625	54.9978	85.0447
											184	31	91	Parvicellular reticular nucleus												Input	193.048	54.9236	85.6495
											273	39	99	Parvicellular reticular nucleus												Input	192.707	54.8293	86.7031
											271	39	97	Parvicellular reticular nucleus												Input	198.033	55.153	86.0984
											271	39	97	Parvicellular reticular nucleus												Input	197.68	55.6453	79.054
											274	40	94	Parvicellular reticular nucleus												Input	199.482	55.6027	80.9459
											276	40	94	Parvicellular reticular nucleus												Input	199.233	56.0046	75.2237
											279	40	92	Parvicellular reticular nucleus												Input	194.274	54.7114	89.4645
											265	39	98	Parvicellular reticular nucleus												Input	195.859	54.731	90.3434
											269	39	93	Parvicellular reticular nucleus												Input	197.565	54.8976	89.2812
											266	39	96	Parvicellular reticular nucleus												Input	198.931	55.0747	87.8289
											272	40	92	Parvicellular reticular nucleus												Input	200.361	55.1822	87.3835
											271	40	90	Parvicellular reticular nucleus												Input	202.166	55.2491	87.769
											269	40	86	Parvicellular reticular nucleus												Input	177.86	53.3	97.0361
											273	40	84	Parvicellular reticular nucleus												Input	182.071	53.7594	93.7508
											275	41	82	Parvicellular reticular nucleus												Input	186.814	54.1998	91.1143
											275	41	78	Parvicellular reticular nucleus												Input	188.691	54.111	93.6997
											276	41	81	Parvicellular reticular nucleus												Input	190.204	54.2862	92.3787
											280	41	80	Parvicellular reticular nucleus												Input	192.13	54.0952	96.4098
											280	41	83	Parvicellular reticular nucleus												Input	178.413	52.713	105.532
											279	40	86	Parvicellular reticular nucleus												Input	165.728	52.3423	101.451
											280	40	90	Parvicellular reticular nucleus												Input	166.429	46.1597	187.225
											281	42	71	Parvicellular reticular nucleus												Input	169.091	46.6742	182.058
											283	42	62	Parvicellular reticular nucleus												Input	165.675	46.6366	180.102
											290	42	68	Parvicellular reticular nucleus												Input	167.215	46.358	185.059
											289	42	74	Parvicellular reticular nucleus												Input	166.734	45.9746	189.999
											287	41	83	Parvicellular reticular nucleus												Input	168.709	46.2911	187.065
											293	42	82	Parvicellular reticular nucleus												Input	173.14	46.6978	184.667
											172	36	66	Parvicellular reticular nucleus												Input	172.903	46.818	182.837
											174	36	78	Parvicellular reticular nucleus												Input	174.902	46.8809	183.419
											176	35	81	Parvicellular reticular nucleus												Input	175.82	46.8446	184.585
											181	36	75	Parvicellular reticular nucleus												Input	258.827	51.1061	185.965
											171	35	82	Parvicellular reticular nucleus												Input	199.544	54.7661	92.5298
											170	35	87	Parvicellular reticular nucleus												Input	257.151	61.3429	90.1566
											174	35	89	Parvicellular reticular nucleus												Input	260.224	61.2495	93.6718
											176	35	90	Parvicellular reticular nucleus												Input	260.697	61.0173	97.2167
											176	35	85	Parvicellular reticular nucleus												Input	263.632	62.0075	85.6872
											181	35	92	Parvicellular reticular nucleus												Input	264.5	62.3162	82.0586
											184	35	87	Parvicellular reticular nucleus												Input	263.067	62.3476	80.5875
											185	35	89	Parvicellular reticular nucleus												Input	253.981	62.0313	78.366
											185	36	85	Parvicellular reticular nucleus												Input	265.487	62.9239	74.3935
											182	36	83	Parvicellular reticular nucleus												Input	266.808	62.6791	78.7267
											183	36	82	Parvicellular reticular nucleus												Input	271.186	62.6639	82.1097
											189	35	91	Parvicellular reticular nucleus												Input	273.844	63.1258	77.6647
											191	35	92	Parvicellular reticular nucleus												Input	281.54	64.0516	70.4745
											194	35	94	Parvicellular reticular nucleus												Input	270.443	61.1755	102.098
											278	45	85	Parvicellular reticular nucleus												Input	270.372	61.6082	96.0797
											282	45	82	Parvicellular reticular nucleus												Input	273.788	61.743	96.6957
											282	46	79	Parvicellular reticular nucleus												Input	273.691	61.2032	104.07
											281	46	71	Parvicellular reticular nucleus												Input	279.313	61.5766	102.995
											285	47	63	Parvicellular reticular nucleus												Input	279.525	61.8392	99.5259
											290	47	67	Parvicellular reticular nucleus												Input	284.871	62.1819	98.6736
											287	46	77	Parvicellular reticular nucleus												Input	278.883	62.1039	95.4098
											285	45	86	Parvicellular reticular nucleus												Input	282.589	62.4371	93.5005
											286	45	88	Parvicellular reticular nucleus												Input	281.33	62.0204	98.3342
											281	45	91	Parvicellular reticular nucleus												Input	279.175	62.5886	88.9368
											281	45	90	Parvicellular reticular nucleus												Input	278.874	62.8668	84.8823
											269	43	101	Parvicellular reticular nucleus												Input	284.204	63.2496	83.4654
											268	44	100	Parvicellular reticular nucleus												Input	284.587	63.4832	80.521
											277	45	92	Parvicellular reticular nucleus												Input	286.093	63.8746	76.2148
											268	44	95	Parvicellular reticular nucleus												Input	243.163	60.0413	97.9706
											270	44	91	Parvicellular reticular nucleus												Input	259.782	60.1236	108.88
											270	44	90	Parvicellular reticular nucleus												Input	260.68	59.9226	112.302
											265	44	98	Parvicellular reticular nucleus												Input	242.507	62.5476	62.9305
											265	44	95	Parvicellular reticular nucleus												Input	247.986	63.0025	60.6271
											265	44	93	Parvicellular reticular nucleus												Input	253.435	62.9755	64.9488
											266	44	92	Parvicellular reticular nucleus												Input	260.539	63.6948	60.1771
											268	44	91	Parvicellular reticular nucleus												Input	271.38	65.0895	48.7978
											268	44	91	Parvicellular reticular nucleus												Input	250.219	64.3567	43.569
											267	44	93	Parvicellular reticular nucleus												Input	279.602	64.2557	66.256
											269	45	87	Parvicellular reticular nucleus												Input	283.954	64.5458	65.4083
											272	45	84	Parvicellular reticular nucleus												Input	284.114	64.7786	62.3133
											276	45	86	Parvicellular reticular nucleus												Input	290.086	65.0398	63.0387
											274	45	81	Parvicellular reticular nucleus												Input	287.707	64.0464	75.0149
											265	44	97	Parvicellular reticular nucleus												Input	292.11	64.5061	71.8666
											263	43	98	Parvicellular reticular nucleus												Input	289.435	63.5151	83.5952
											193	40	95	Parvicellular reticular nucleus												Input	296.798	63.736	85.8839
											186	40	92	Parvicellular reticular nucleus												Input	302.588	64.2165	83.4528
											165	40	72	Parvicellular reticular nucleus												Input	301.717	64.6812	76.4131
											171	39	87	Parvicellular reticular nucleus												Input	304.884	63.8462	90.2245
											179	40	89	Parvicellular reticular nucleus												Input	297.859	63.3489	91.9918
											182	40	87	Parvicellular reticular nucleus												Input	293.904	62.8228	96.3812
											181	40	85	Parvicellular reticular nucleus												Input	290.808	62.731	95.4029
											183	40	92	Parvicellular reticular nucleus												Input	290.239	62.5666	97.2584
											280	51	71	Parvicellular reticular nucleus												Input	286.246	62.2533	98.6855
											280	51	75	Parvicellular reticular nucleus												Input	289.606	62.3513	99.7691
											284	52	64	Parvicellular reticular nucleus												Input	298.078	63.0564	96.1838
											273	50	82	Parvicellular reticular nucleus												Input	235.781	58.0134	120.589
											273	49	85	Parvicellular reticular nucleus												Input	251.858	57.8405	134.623
											272	49	86	Parvicellular reticular nucleus												Input	176.365	56.4796	98.6852
											269	49	91	Parvicellular reticular nucleus												Input	176.915	57.1031	90.4844
											269	49	93	Parvicellular reticular nucleus												Input	179.541	57.2909	89.7978
											277	49	88	Parvicellular reticular nucleus												Input	182.253	57.0059	95.6943
											279	49	89	Parvicellular reticular nucleus												Input	190.722	57.4212	96.1035
											279	50	83	Parvicellular reticular nucleus												Input	195.659	57.621	96.9256
											274	49	88	Parvicellular reticular nucleus												Input	196.283	57.4644	99.5371
											288	51	81	Parvicellular reticular nucleus												Input	196.797	57.4523	100.076
											292	51	81	Parvicellular reticular nucleus												Input	200.815	57.5317	101.893
											279	49	93	Parvicellular reticular nucleus												Input	211.889	58.662	94.3301
											280	49	95	Parvicellular reticular nucleus												Input	209.703	58.8878	89.631
											284	50	82	Parvicellular reticular nucleus												Input	209.659	58.1667	99.5453
											270	49	95	Parvicellular reticular nucleus												Input	199.189	58.1158	92.659
											269	48	98	Parvicellular reticular nucleus												Input	197.856	57.9852	93.4949
											270	48	98	Parvicellular reticular nucleus												Input	194.859	57.9392	91.9568
											272	48	99	Parvicellular reticular nucleus												Input	193.998	57.9989	90.5101
											273	49	97	Parvicellular reticular nucleus												Input	195.026	58.3292	86.7004
											274	49	98	Parvicellular reticular nucleus												Input	195.903	58.5122	84.8111
											275	49	98	Parvicellular reticular nucleus												Input	196.359	58.6029	83.8907
											277	49	99	Parvicellular reticular nucleus												Input	198.636	58.6916	84.317
											277	49	100	Parvicellular reticular nucleus												Input	199.92	59.0141	80.8003
											276	48	101	Parvicellular reticular nucleus												Input	190.347	57.9104	89.0851
											272	48	102	Parvicellular reticular nucleus												Input	188.605	57.9196	87.6947
											269	48	100	Parvicellular reticular nucleus												Input	189.492	58.0521	86.5107
											298	52	62	Parvicellular reticular nucleus												Input	191.091	58.1243	86.6731
											193	44	97	Parvicellular reticular nucleus												Input	189.91	58.2125	84.6018
											185	45	85	Parvicellular reticular nucleus												Input	191.972	58.4575	82.7161
											180	45	82	Parvicellular reticular nucleus												Input	187.791	57.9987	86.015
											179	45	82	Parvicellular reticular nucleus												Input	186.202	57.7327	88.5318
											177	45	83	Parvicellular reticular nucleus												Input	180.347	57.6238	85.7906
											175	45	82	Parvicellular reticular nucleus												Input	182.432	58.1256	80.3812
											181	44	87	Parvicellular reticular nucleus												Input	185.822	58.3546	79.6803
											183	45	88	Parvicellular reticular nucleus												Input	187.65	58.5097	78.8656
											183	44	90	Parvicellular reticular nucleus												Input	189.128	58.351	82.1245
											183	44	92	Parvicellular reticular nucleus												Input	189.118	58.4016	81.4191
											180	44	90	Parvicellular reticular nucleus												Input	189.856	58.9595	74.2603
											176	44	92	Parvicellular reticular nucleus												Input	192.259	59.2896	71.4494
											177	44	95	Parvicellular reticular nucleus												Input	193.256	59.206	73.3248
											178	44	94	Parvicellular reticular nucleus												Input	195.748	59.5643	70.1887
											178	44	95	Parvicellular reticular nucleus												Input	187.284	58.9448	72.5994
											185	44	100	Parvicellular reticular nucleus												Input	184.188	58.9246	70.6342
											290	57	58	Parvicellular reticular nucleus												Input	182.234	58.6713	72.7124
											292	57	59	Parvicellular reticular nucleus												Input	176.555	58.4722	71.3416
											291	56	74	Parvicellular reticular nucleus												Input	199.824	58.3346	90.1014
											279	55	72	Parvicellular reticular nucleus												Input	159.437	55.5949	98.619
											281	55	71	Parvicellular reticular nucleus												Input	164.835	55.8243	99.3669
											280	55	74	Parvicellular reticular nucleus												Input	165.643	56.1607	95.3128
											282	55	72	Parvicellular reticular nucleus												Input	165.511	56.6176	88.9157
											286	55	75	Parvicellular reticular nucleus												Input	169.37	56.8187	88.9398
											285	55	83	Parvicellular reticular nucleus												Input	163.753	56.8102	84.9868
											282	54	86	Parvicellular reticular nucleus												Input	192.884	56.3695	112.175
											280	55	81	Parvicellular reticular nucleus												Input	150.369	57.4399	66.6029
											277	55	79	Parvicellular reticular nucleus												Input	157.229	57.9767	64.1705
											276	54	83	Parvicellular reticular nucleus												Input	191.465	59.6184	66.3398
											273	54	83	Parvicellular reticular nucleus												Input	195.827	59.7148	68.1713
											271	54	87	Parvicellular reticular nucleus												Input	197.992	60.0161	65.5851
											275	54	86	Parvicellular reticular nucleus												Input	196.637	60.7635	54.2951
											274	54	89	Parvicellular reticular nucleus												Input	197.194	60.975	51.7811
											274	54	90	Parvicellular reticular nucleus												Input	202.456	61.2284	52.1002
											276	54	88	Parvicellular reticular nucleus												Input	207.713	61.686	49.5993
											276	54	88	Parvicellular reticular nucleus												Input	166.829	50.2696	177.419
											277	54	89	Parvicellular reticular nucleus												Input	168.069	50.1537	179.915
											277	54	87	Parvicellular reticular nucleus												Input	169.286	50.207	180.061
											281	54	90	Parvicellular reticular nucleus												Input	172.473	50.259	181.655
											283	54	89	Parvicellular reticular nucleus												Input	171.007	50.2989	180.041
											285	54	90	Parvicellular reticular nucleus												Input	172.762	50.7401	175.229
											281	54	92	Parvicellular reticular nucleus												Input	174.094	50.4448	180.267
											278	54	91	Parvicellular reticular nucleus												Input	176.064	50.5864	179.74
											279	54	94	Parvicellular reticular nucleus												Input	175.575	51.0019	173.657
											276	54	94	Parvicellular reticular nucleus												Input	187.228	51.3225	177.68
											275	54	91	Parvicellular reticular nucleus												Input	187.353	51.6319	173.503
											275	54	93	Parvicellular reticular nucleus												Input	187.888	52.2275	165.677
											276	53	96	Parvicellular reticular nucleus												Input	287.305	58.3176	153.732
											277	53	97	Parvicellular reticular nucleus												Input	295.954	58.2727	160.619
											274	53	99	Parvicellular reticular nucleus												Input	304.231	59.0318	156.148
											273	53	100	Parvicellular reticular nucleus												Input	304.146	58.8685	158.337
											271	53	98	Parvicellular reticular nucleus												Input	309.512	59.2747	156.624
											270	53	97	Parvicellular reticular nucleus												Input	311.024	59.7947	150.548
											271	53	97	Parvicellular reticular nucleus												Input	311.262	59.9655	148.365
											272	53	94	Parvicellular reticular nucleus												Input	316.538	60.1037	150.283
											270	53	95	Parvicellular reticular nucleus												Input	315.189	59.7053	154.799
											269	53	97	Parvicellular reticular nucleus												Input	313.415	59.4404	157.167
											268	53	94	Parvicellular reticular nucleus												Input	315.512	59.376	159.575
											267	53	93	Parvicellular reticular nucleus												Input	314.235	59.1129	162.278
											272	54	92	Parvicellular reticular nucleus												Input	315.307	59.0796	163.514
											267	53	99	Parvicellular reticular nucleus												Input	318.291	59.5725	158.879
											268	53	96	Parvicellular reticular nucleus												Input	262.661	69.2107	87.3924
											297	56	75	Parvicellular reticular nucleus												Input	263.578	68.6253	96.129
											180	50	77	Parvicellular reticular nucleus												Input	267.499	69.1222	92.1179
											188	49	91	Parvicellular reticular nucleus												Input	279.772	69.3952	97.2469
											175	49	77	Parvicellular reticular nucleus												Input	283.36	70.1841	88.967
											267	57	98	Parvicellular reticular nucleus												Input	273.565	70.591	76.2578
											266	57	100	Parvicellular reticular nucleus												Input	269.726	70.3295	77.0826
											269	57	102	Parvicellular reticular nucleus												Input	272.046	70.9924	69.6203
											271	57	100	Parvicellular reticular nucleus												Input	272.299	70.8235	72.1339
											272	57	101	Parvicellular reticular nucleus												Input	273.574	71.2264	67.501
											273	57	102	Parvicellular reticular nucleus												Input	282.517	71.6076	68.7243
											275	57	103	Parvicellular reticular nucleus												Input	288.255	71.8764	69.1751
											278	58	102	Parvicellular reticular nucleus												Input	289.091	71.591	73.7171
											282	58	104	Parvicellular reticular nucleus												Input	290.933	71.6726	73.9266
											282	58	102	Parvicellular reticular nucleus												Input	289.508	71.0038	82.118
											277	58	100	Parvicellular reticular nucleus												Input	291.527	70.0736	96.4098
											274	58	101	Parvicellular reticular nucleus												Input	264.814	71.081	63.1586
											275	58	99	Parvicellular reticular nucleus												Input	256.65	70.6655	62.9719
											277	58	95	Parvicellular reticular nucleus												Input	250.533	70.0787	66.6322
											273	58	94	Parvicellular reticular nucleus												Input	293.05	72.507	63.953
											272	58	95	Parvicellular reticular nucleus												Input	299.38	71.7051	79.5996
											269	58	95	Parvicellular reticular nucleus												Input	301.9	71.929	78.339
											268	58	96	Parvicellular reticular nucleus												Input	297.939	71.0083	88.1656
											274	59	87	Parvicellular reticular nucleus												Input	303.702	71.233	89.2429
											278	59	90	Parvicellular reticular nucleus												Input	307.538	72.0205	81.1621
											278	59	88	Parvicellular reticular nucleus												Input	293.657	71.1966	82.4647
											278	59	87	Parvicellular reticular nucleus												Input	303.007	66.069	159.957
											288	61	66	Parvicellular reticular nucleus												Input	305.011	66.2629	158.735
											286	60	77	Parvicellular reticular nucleus												Input	306.348	66.5101	156.294
											283	59	91	Parvicellular reticular nucleus												Input	309.334	66.6753	156.181
											174	54	72	Parvicellular reticular nucleus												Input	317.886	66.8059	160.576
											175	54	80	Parvicellular reticular nucleus												Input	319.529	66.9775	159.401
											179	54	81	Parvicellular reticular nucleus												Input	319.316	67.3072	154.699
											180	54	84	Parvicellular reticular nucleus												Input	320.687	67.2613	156.326
											179	54	86	Parvicellular reticular nucleus												Input	268.967	66.5094	129.216
											169	53	84	Parvicellular reticular nucleus												Input	251.305	71.7109	44.6808
											176	53	88	Parvicellular reticular nucleus												Input	250.144	71.5994	45.3782
											177	53	97	Parvicellular reticular nucleus												Input	224.858	67.8874	78.2467
											182	53	93	Parvicellular reticular nucleus												Input	197.388	68.4357	50.778
											186	54	91	Parvicellular reticular nucleus												Input	195.55	67.9189	56.5736
											188	54	93	Parvicellular reticular nucleus												Input	198.391	67.8275	59.894
											270	61	102	Parvicellular reticular nucleus												Input	209.861	68.3557	60.9203
											270	61	96	Parvicellular reticular nucleus												Input	211.507	66.8538	82.8262
											273	61	96	Parvicellular reticular nucleus												Input	201.885	66.1535	85.5125
											279	61	102	Parvicellular reticular nucleus												Input	198.435	66.1378	83.2276
											279	61	99	Parvicellular reticular nucleus												Input	193.165	65.815	83.8617
											284	62	98	Parvicellular reticular nucleus												Input	195.247	65.6589	87.5226
											278	62	95	Parvicellular reticular nucleus												Input	195.637	65.5557	89.2294
											282	62	93	Parvicellular reticular nucleus												Input	197.627	65.4586	92.0103
											281	62	98	Parvicellular reticular nucleus												Input	195.49	64.9406	97.6044
[truncated: 916 more rows]

## Sheet: Figure5SC
Evoked frequency	opto1	opto2	opto3	opto4	Spontaneous frequency	spont1	spont2	spont3	spont4
	7	6	11	7		4	4	10	8
	7	7	10	6		4	8	10	9
	8	6	6	6		5	4	10
	8	7	9	6		5	4	7
	6	7	8	8		4	8	10
		7	8			6		11
		6	7			5		7
		6				5
		6				7
		6				7
		6				6
		7				7
						9
						7
						7
						6
						7
						6
						6
						6
						6
						5
						6
						7
Boxplot data
mean'	7.1				7.325
'iqr'	0.8				2.575
'cilo'	6.172				5.12862
'cihi'	7.428				9.17137
'whishi'	8.4				9.2
'whislo'	6.4				5.8
'q1'	6.55				5.95
'med'	6.8				7.15
'q3'	7.35				8.525
